# Supplementary material for: Proteogenomic Characterization Reveals Metabolic Vulnerabilities and Aberrant Phosphorylation in Colorectal Metastasis to Liver
Source: Adv Sci (Weinh). 2025 Nov 6;13(4):e11744. doi: 10.1002/advs.202511744 (PMC12822478; doi:10.1002/advs.202511744)
Supplement: Supplementary file 2 — Supplemental Table 1 [file ADVS-13-e11744-s006.xls]

## Sheet: Description
Supplementary Table 1. Clinical summary and multi-omics information of the cohort. Table S1A: Colorectal liver metastasis (CRLM) cohort (n = 34) for proteogenomic analysis. Table S1B: Multi-omics sample information. Table S1C: Independent validation cohort (n = 87). Table S1D: The primer sequence of Shmt1 and Cps1.

## Sheet: Table S1A
ID	Gender	Age (Year)	Primary site (Left colon=1, Right colon=2, Rectum=3)	Histological subtype	TNM staging	Differentiation (1:Poor; 2: Moderate; 3: Well)	Tumor size (cm)	PFS-Event (0: progression-free; 1: recurrence)	PFS (Month)	OS-Event (0: alive; 1: death)	OS (Month)	Treatment information after surgery
P1	Male	73	2	Adenocarcinoma	T3N1aM1	2	6	0	49.1	0	49.1	XELOX×8
P2	Male	67	2	Adenocarcinoma	T3N1M1	2	8	1	6.9	1	12	XELOX×7
P3	Male	66	2	Adenocarcinoma	T3N1M1	2	11	1	12.1	1	15.3	XELOX+Bev×8
P4	Female	57	3	Adenocarcinoma	T3N1M1	2	5.7	0	32.8	0	32.8	XELOX×8
P5	Male	64	1	Adenocarcinoma	T3N1M1	2	6	0	34.8	0	34.8	Xeloda×8
P6	Male	66	2	Adenocarcinoma	T4N0M1	1	8	1	7.6	0	33.2	XELOX×8
P7	Female	66	1	Adenocarcinoma	T4N0M1	2	1.7	1	12.2	0	33.5	XELOX×12
P8	Female	72	2	Adenocarcinoma	T3N0M1	2	4	1	3.6	0	22.5	None
P9	Female	69	2	Adenocarcinoma	T3N1M1	1	4	0	23	0	23	None
P10	Male	67	2	Adenocarcinoma	T3N0M1	2	8	1	23.7	0	26.6	XELOX×4+TACE×4
P11	Male	61	2	Adenocarcinoma	T3N0M1	1	4	1	23.6	0	25.8	XELOX×5
P12	Female	49	3	Adenocarcinoma	T3N0M1	2	4	1	8.1	0	27.2	XELOX×6
P13	Female	50	3	Adenocarcinoma	T3N1bM1	2	4	1	18.7	0	28	XELOX×7+Xeloda×1
P14	Male	47	3	Adenocarcinoma	T3N1M1	2	4	1	10.1	0	20.6	XELOX×5
P15	Female	59	2	Adenocarcinoma	pT4aN1bM1	2	1.8	1	12.9	1	41.8	FOLFOX×9
P16	Female	59	2	Adenocarcinoma	T3N2M1	2	3	1	7.6	1	16.9	XELOX×6
P17	Female	64	2	Adenocarcinoma	pT3N2M1	2	4	1	4	1	10.2	XELOX×5
P18	Female	64	2	Adenocarcinoma	T4aN1bM1	2	3	1	11.9	1	37.2	XELOX×2+(XELOX+Bev)×8
P19	Female	61	2	Adenocarcinoma	T4aN1aM1	2	4	1	9.9	1	18.2	XELOX×7
P20	Male	62	2	Adenocarcinoma	PT3N0M1	2	4	0	63.9	0	63.9	Xeloda×1+XELOX×8
P21	Male	60	2	Adenocarcinoma	pT3N1bM1	2	2	1	17.2	1	25.5	XELOX×8
P22	Male	53	1	Adenocarcinoma	T3N1cM1	2	6	0	25	0	25	XELOX×7
P23	Male	69	2	Adenocarcinoma	T3N1bM1	2	2.5	0	16.8	0	16.8	XELOX×7
P24	Male	66	2	Adenocarcinoma	T3N1cM1	2	5	0	18.4	0	18.4	TACE×5
P25	Female	53	2	Adenocarcinoma	T3N2aM1	2	3.5	0	15.2	0	15.2	XELOX×3+Xeloda×5
P26	Female	63	2	Adenocarcinoma	T3N2bM1	2	6	1	9.4	0	14.3	XELOX×7
P27	Male	48	1	Adenocarcinoma	T4aN2bM1	1	2	1	8.2	0	14.1	XELOX×5
P28	Female	56	3	Adenocarcinoma	T3N1bM1	2	2.5	0	14.2	0	14.2	FOLFOX×8
P29	Male	50	2	Mucinous Adenocarcinoma	T3N2bM1	1	5	0	17.3	0	17.3	XELOX+Bev×3
P30	Female	53	2	Adenocarcinoma	T3N1bM1	1	1.5	1	11.5	1	40.4	XELOX×6
P31	Female	61	2	Adenocarcinoma	T3N2bM1	2	3.5	1	6.6	0	27.7	None
P32	Female	67	2	Mucinous Adenocarcinoma	T3N1bM1	1	4	1	3.3	0	38.7	Xeloda×2+XELOX×8
P33	Male	48	2	Adenocarcinoma	T3N2aM1	1	4.5	1	3.8	1	17.8	XELOX×8
P34	Male	66	3	Adenocarcinoma	T3N2aM1	2	5	0	32.1	0	32.1	XELOX×6

## Sheet: Table S1B
Patient	Sample	WES	RNA seq	Proteome	Phosphoproteome
P1	N	√	√	√	√
	T	√	√	√	√
	LM	√	√	√	√
P2	N	√	√	√	√
	T	√	√	√	√
	LM	√	√	√	√
P3	N	√	√	√	√
	T	√	√	√	√
	LM	√	√	√	√
P4	N	√	√	√	√
	T	√	√	√	√
	LM	√	√	√	√
P5	N	√	√	√	√
	T	√	√	√	√
	LM	√	√	√	√
P6	N	√	√	√	√
	T	√	√	√	√
	LM	√	√	√	√
P7	N	√	√	√	√
	T	√	√	√	√
	LM	√	√	√	√
P8	N	√	√	√	√
	T	√	√	√	√
	LM	√	√	√	√
P9	N	√	√	√	√
	T	√	√	√	√
	LM	√	√	√	√
P10	N	√	√	√	√
	T	√	√	√	√
	LM	√	√	√	√
P11	N	√	√	√	√
	T	√	√	√	√
	LM	√	√	√	√
P12	N	√	√	√	√
	T	√	√	√	√
	LM	√	√	√	√
P13	N	√	√	√	√
	T	√	√	√	√
	LM	√	√	√	√
P14	N	√	√	√	√
	T	√	√	√	√
	LM	√	√	√	√
P15	N	√	√	√	√
	T	√	√	√	√
	LM	√	√	√	√
P16	N	√	√	√	√
	T	√	√	√	√
	LM	√	√	√	√
P17	N	√	√	√	√
	T	√	√	√	√
	LM	√	√	√	√
P18	N	√	√	√	√
	T	√	√	√	√
	LM	√	√	√	√
P19	N	√	√	√	√
	T	√	√	√	√
	LM	√	√	√	√
P20	N	√	√	√	√
	T	√	√	√	√
	LM	√	√	√	√
P21	N	√	√	√	√
	T	√	√	√	√
	LM	√	√	√	√
P22	N	√	√	√	√
	T	√	√	√	√
	LM	√	√	√	√
P23	N	√	√	√	√
	T	√	√	√	√
	LM	√	√	√	√
P24	N	√	√	√	√
	T	√	√	√	√
	LM	√	√	√	√
P25	N	√	√	√	√
	T	√	√	√	√
	LM	√	√	√	√
P26	N	√	×	√	√
	T	√	√	√	√
	LM	√	√	√	√
P27	N	√	√	√	√
	T	√	√	√	√
	LM	√	√	√	√
P28	N	√	√	√	√
	T	√	√	√	√
	LM	√	√	√	√
P29	N	√	√	√	√
	T	√	√	√	√
	LM	√	√	√	√
P30	N	√	×	√	√
	T	√	√	√	√
	LM	√	√	√	√
P31	N	√	√	√	√
	T	√	√	√	√
	LM	√	√	√	√
P32	N	√	√	√	√
	T	√	√	√	√
	LM	√	√	√	√
P33	N	√	√	√	√
	T	√	√	√	√
	LM	√	√	√	√
P34	N	√	√	×	×
	T	√	√	√	×
	LM	√	√	√	×

## Sheet: Table S1C 
ID	Gender	Age (Year)	Primary site (Left colon=1, Right colon=2, Rectum=3)	Histological subtype	TNM staging	Differentiation (1:Poor; 2: Moderate; 3: Well)	Tumor size (cm)	PFS-Event (0: progression-free; 1: recurrence)	PFS (Month)	OS-Event (0: alive; 1: death)	OS (Month)
1	Male	59	1	Adenocarcinoma	T4aN2aM1	2	6.5	0	128.367	0	128.367
2	Female	59	2	Adenocarcinoma	T4bN1bM1	2	1.8	1	12.9333	1	41.8
3	Male	56	3	Adenocarcinoma	T3N2aM1	2	3	1	7	1	13.1333
4	Male	58	3	Adenocarcinoma	T4aN1bM1	2	4	1	15.0667	1	58.8667
5	Female	64	2	Adenocarcinoma	T3N2aM1	2	4	1	4.03333	1	10.1667
6	Male	64	3	Adenocarcinoma	T1N0M1	2	3.7	1	42.5	0	126
7	Female	75	1	Adenocarcinoma	T4aN1cM1	2	3	1	7.4	1	18.0667
8	Female	66	1	Adenocarcinoma	T3N2aM1	2	2.5	1	5.56667	1	39.2667
9	Female	55	3	Adenocarcinoma	T2N1aM1	2	3.5	1	5.53333	1	48.9333
10	Male	65	2	Adenocarcinoma	T3N2aM1	2	11	1	11.2333	1	14.4667
11	Male	66	2	Adenocarcinoma	T3N1bM1	2	8	1	7	1	12.1333
12	Male	51	2	Adenocarcinoma	T3N2aM1	1	4	1	20.4667	1	42.9667
13	Male	73	2	Adenocarcinoma	T3N1aM1	2	6	0	78.3	0	78.3
14	Male	58	2	Adenocarcinoma	T4aN1aM1	2	6.5	1	21.4667	1	42.3667
15	Male	65	3	Adenocarcinoma	T3N0M1	2	4.2	0	77.5333	0	77.5333
16	Male	46	1	Adenocarcinoma	T4aN1bM1	2	3.5	0	76.7667	0	76.7667
17	Male	60	3	Adenocarcinoma	T3N0M1	1	3.8	0	75.2	0	75.2
18	Female	50	1	Adenocarcinoma	T3N0M1	2	2.6	1	4.53333	1	27.8333
19	Female	62	2	Adenocarcinoma	T3N0M1	2	7	1	5.6	1	33.5
20	Female	53	1	Adenocarcinoma	T3N1bM1	1	1.5	1	11.5	1	40.3667
21	Male	55	2	Adenocarcinoma	T3N2aM1	2	5	1	3.53333	1	8.46667
22	Male	51	1	Adenocarcinoma	T3N2aM1	1	4	1	11.3667	1	39.9
23	Male	72	3	Adenocarcinoma	T3N1bM1	2	4.5	1	39.9333	0	71.4333
24	Female	73	2	Adenocarcinoma	T4aN0M1	2	4.3	1	1.26667	1	16.9667
25	Male	48	1	Adenocarcinoma	T3N1bM1	2	3	0	70.5667	0	70.5667
26	Male	56	1	Adenocarcinoma	T4aN1aM1	2	4	1	26.4	0	70.4667
27	Male	62	2	Adenocarcinoma	T3N1bM1	2	2	1	2.66667	0	70
28	Male	63	3	Mucinous Adenocarcinoma	T3N2bM1	1	4	1	0.966667	1	22.9333
29	Male	57	1	Adenocarcinoma	T3N0M1	2	1.2	1	23.2667	0	30.8
30	Female	67	2	Mucinous Adenocarcinoma	T3N1bM1	1	4	1	1.33333	0	69.1333
31	Female	59	1	Adenocarcinoma	T3N0M1	2	4.5	0	68.8333	0	68.8333
32	Male	45	1	Adenocarcinoma	T3N1aM1	2	3	1	13.8667	0	68.8333
33	Male	57	1	Adenocarcinoma	T3N0M1	1	3	0	68.2667	0	68.2667
34	Male	72	2	Mucinous Adenocarcinoma	T3N1bM1	2	2.3	1	4.66667	1	14
35	Female	71	3	Adenocarcinoma	T3N1aM1	2	4	0	30.6667	0	30.6667
36	Female	66	1	Adenocarcinoma	T3N0M1	2	1.7	1	17.0667	1	38.8333
37	Male	66	2	Adenocarcinoma	T4aN0M1	1	8	0	64	0	64
38	Male	63	3	Adenocarcinoma	T3N1bM1	1	6	0	46.1667	0	46.1667
39	Male	44	1	Adenocarcinoma	T4aN2aM1	1	6	1	0.766667	1	17.5
40	Male	66	3	Adenocarcinoma	T3N2aM1	2	5	0	44.2667	0	44.2667
41	Female	56	3	Adenocarcinoma	T3N1bM1	2	4.5	0	62.0667	0	62.0667
42	Male	63	3	Adenocarcinoma	T2N0M1	2	2.8	1	4.33333	1	34.4
43	Female	67	2	Adenocarcinoma	T4aN1bM1	2	1.5	1	1.73333	0	61.2333
44	Female	71	3	Adenocarcinoma	T2N0M1	2	2.5	1	6.9	1	39.5
45	Female	62	1	Adenocarcinoma	T3N1aM1	2	4.8	1	10.3667	1	48.4333
46	Female	68	2	Signet ring cell cancer	T3N2bM1	1	4	1	5.06667	1	16.2
47	Female	49	1	Adenocarcinoma	T3N1bM1	2	4	1	18.7333	1	52.7333
48	Male	65	2	Adenocarcinoma	T4aN1aM1	1	9	1	17.9333	1	41.3
49	Male	64	2	Adenocarcinoma	T4aN1bM1	2	3.5	1	8.33333	1	19.2667
50	Female	48	3	Adenocarcinoma	T3N0M1	2	4	1	8.13333	0	57.2
51	Female	59	3	Adenocarcinoma	T4aN2aM1	1	4	1	7.46667	1	37
52	Male	66	3	Adenocarcinoma	T4aN1bM1	2	6	0	31.5	0	31.5
53	Male	70	1	Adenocarcinoma	T2N2aM1	2	2.5	1	20.1333	1	25.2333
54	Male	66	2	Adenocarcinoma	T3N0M1	2	8	1	23.7	0	56.6
55	Male	67	2	Adenocarcinoma	T4aN1bM1	2	7.5	1	19.0333	1	33.3667
56	Male	43	3	Adenocarcinoma	T3N0M1	2	3.2	0	56.4667	0	56.4667
57	Male	69	3	Adenocarcinoma	T3N1aM1	1	4.5	1	12.2333	1	47.7333
58	Female	66	2	Mucinous Adenocarcinoma	T4aN0M1	1	4	1	18.9333	1	23.1333
59	Female	60	1	Adenocarcinoma	T4aN1bM1	2	2.5	1	51.9	0	55.5333
60	Female	77	2	Adenocarcinoma	T2N1aM1	2	2	0	37.7	0	37.7
61	Male	34	1	Adenocarcinoma	T3N1bM1	2	4	1	48.2	0	55.3667
62	Female	62	2	Adenocarcinoma	T4aN2aM1	1	6	1	24.4667	1	38.8667
63	Female	40	1	Adenocarcinoma	T3N1aM1	2	3.8	1	12.2667	0	53.9667
64	Male	72	1	Mucinous Adenocarcinoma	T3N2bM1	1	4.5	1	2.93333	1	5.26667
65	Female	64	2	Adenocarcinoma	T4aN0M1	2	4	0	53.2	0	53.2
66	Male	44	2	Adenocarcinoma	T3N1bM1	2	4	1	7.13333	1	19.9667
67	Female	69	2	Adenocarcinoma	T3N1aM1	1	4	1	28.4333	1	47.7333
68	Female	71	2	Adenocarcinoma	T4aN0M1	2	4	1	33.9	1	34.9
69	Female	56	2	Adenocarcinoma	T4aN1bM1	2	2	0	50.7	0	50.7
70	Male	43	3	Adenocarcinoma	T3N2aM1	1	6	1	27.4667	0	50.2333
71	Male	60	2	Adenocarcinoma	T3N0M1	2	7	1	18.8	1	24
72	Male	59	2	Adenocarcinoma	T3N2aM1	2	4.5	1	21.6333	0	48.6
73	Male	66	2	Adenocarcinoma	T4aN1bM1	2	5	1	24.2333	1	27.9333
74	Male	49	2	Adenocarcinoma	T3N2bM1	1	5	1	28.4333	0	46.5333
75	Male	59	2	Adenocarcinoma	T3N1bM1	2	6	0	46.2333	0	46.2333
76	Male	70	1	Mucinous Adenocarcinoma	T3N1bM1	1	5.8	1	3.8	1	16.9
77	Male	74	1	Adenocarcinoma	T3N2bM1	1	3	1	1.63333	1	10.4
78	Female	63	2	Adenocarcinoma	T3N2aM1	2	6	1	9.4	1	30.7333
79	Female	64	2	Adenocarcinoma	T4aN0M1	2	4.8	0	43.2333	0	43.2333
80	Female	55	2	Adenocarcinoma	T4aN2aM1	2	4	1	7.26667	1	33.9
81	Female	52	3	Adenocarcinoma	T3N2bM1	1	2	0	41.1667	0	41.1667
82	Female	82	2	Adenocarcinoma	T1N0M1	2	4	1	1.3	1	19.5333
83	Female	61	2	Adenocarcinoma	T4aN2bM1	2	3.5	1	13.3	0	38.9667
84	Male	77	1	Adenocarcinoma	T3N0M1	2	6	0	37.6667	0	37.6667
85	Male	74	2	Adenocarcinoma	T3N1bM1	2	9	1	11.6667	1	15.7
86	Male	68	1,2	Adenocarcinoma	T3N1aM1	1	4.5	1	32.4333	0	34.8667
87	Male	59	2	Adenocarcinoma	T3N0M1	1	4	0	30.9	0	30.9

## Sheet: Table S1D
Primers	Oligonucleotide (5'-3')
shmt1-m-ShF1	CCGGCGGAAGATTGCGGATGATAATCTCGAGATTATCATCCGCAATCTTCCGTTTTTG
shmt1-m-ShR1	AATTCAAAAACGGAAGATTGCGGATGATAATCTCGAGATTATCATCCGCAATCTTCCG
shmt1-m-ShF2	CCGGCCTGGGATCTTGCTTAAATAACTCGAGTTATTTAAGCAAGATCCCAGGTTTTTG
shmt1-m-ShR2	AATTCAAAAACCTGGGATCTTGCTTAAATAACTCGAGTTATTTAAGCAAGATCCCAGG
cps1-m-SgF1	caccgTGAGCCTCACAATTTCGTCG
cps1-m-SgR1	aaacCGACGAAATTGTGAGGCTCAc
cps1-m-SgF2	caccgTACAGTATTCCATGGAAGTG
cps1-m-SgR2	aaacCACTTCCATGGAATACTGTAc
