# Supplementary material for: Proteogenomic Characterization Reveals Metabolic Vulnerabilities and Aberrant Phosphorylation in Colorectal Metastasis to Liver
Source: Adv Sci (Weinh). 2025 Nov 6;13(4):e11744. doi: 10.1002/advs.202511744 (PMC12822478; doi:10.1002/advs.202511744)
Supplement: Supplementary file 4 — Supplemental Table 3 [file ADVS-13-e11744-s003.xls]

## Sheet: Description
Supplementary Table 3. Comparison of the protein and phosphosite level. Table S3A: The significantly different proteins were selected between LM and T samples based on fold change (FC) and P value. Table S3B: The significantly different proteins were selected between T and N samples. Table S3C: The significantly different phosphosites were selected between LM and T samples. Table S3D: The signifi…

## Sheet: S3A
Gene	P value	FC (LM/T)
A1BG	0.000106214	1.31774
A1CF	0.000627796	1.26326
A2M	0.0038356	1.27306
AAAS	0.06433	1.03406
AACS	0.21499	1.12413
AAGAB	0.213245	1.09774
AAK1	0.104919	0.923382
AAMDC	0.0327721	0.885497
AAMP	0.0138298	0.885995
AAR2	0.159058	1.04841
AARS	0.0463934	1.1406
AARS2	0.0408248	1.04052
AASDHPPT	0.000902727	1.15574
AASS	1	1.01195
AATF	0.516765	1.04134
ABAT	2.20537e-06	1.58178
ABCA8	0.565645	0.983823
ABCB1	0.133758	1.09049
ABCB10	0.173595	1.07272
ABCB6	0.151072	1.06778
ABCB7	0.277755	1.0178
ABCB8	0.992295	0.989419
ABCC1	0.00179402	0.915023
ABCC3	0.565645	1.00783
ABCC4	0.000290827	0.811548
ABCD1	0.0308011	1.10592
ABCD3	0.0976327	1.12222
ABCE1	0.334232	1.04586
ABCF1	0.0358185	1.08487
ABCF2	2.4098e-08	0.889932
ABCF3	0.0072762	0.92459
ABHD10	0.554236	1.0527
ABHD11	0.509729	1.04699
ABHD12	4.23557e-05	1.18897
ABHD14B	0.406984	1.01788
ABHD16A	0.787129	1.01099
ABHD17B	0.224686	1.08071
ABHD17C	0.0245361	1.23099
ABHD6	0.0164067	1.18705
ABI1	2.11756e-05	0.925549
ABI3	0.0421502	0.878192
ABI3BP	0.82635	0.938875
ABL1	0.390991	1.04084
ABLIM1	0.00432581	0.864274
ABLIM2	0.42627	1.07403
ABO	0.105453	0.93275
ABR	0.334232	1.07365
ABRACL	0.685314	0.98897
ABT1	0.672075	1.05937
ACAA1	0.000247524	1.2823
ACAA2	0.000969162	1.25917
ACACA	0.973081	1.01187
ACACB	0.145432	1.21414
ACAD10	0.0237535	1.11417
ACAD11	0.00335693	1.57655
ACAD8	0.0525682	1.06645
ACAD9	0.932767	1.00921
ACADM	0.173595	1.08517
ACADS	0.0463934	1.11535
ACADSB	0.000115955	1.23791
ACADVL	0.0014678	1.22028
ACAN	0.0289917	0.753825
ACAP1	0.118896	1.10602
ACAP2	0.710331	1.04007
ACAT1	4.23557e-05	1.47825
ACAT2	0.660629	0.964194
ACBD3	2.86556e-05	0.845965
ACBD5	0.0101024	1.15703
ACBD6	0.37475	0.921221
ACE	0.317407	1.08812
ACE2	0.198219	0.939223
ACIN1	0.000126497	0.871339
ACLY	0.800149	1.03157
ACO1	0.919362	0.957451
ACO2	0.0504398	0.942811
ACOT1	0.179124	1.06645
ACOT11	0.456777	1.06686
ACOT13	3.21888e-07	1.46496
ACOT7	0.104919	1.07316
ACOT8	0.0286087	1.04667
ACOT9	0.0408248	1.09068
ACOX1	1.468e-07	1.45191
ACOX2	3.72529e-08	1.72686
ACOX3	0.00299947	1.10294
ACOXL	5.02225e-05	1.28346
ACP1	0.241533	1.01869
ACP2	0.0160986	1.14312
ACP5	0.0186774	1.16304
ACP6	0.852741	1.0478
ACPP	0.0737758	0.831623
ACSF2	0.554236	0.955902
ACSF3	0.82635	1.01738
ACSL1	3.19444e-06	1.33287
ACSL3	0.852741	0.978701
ACSL4	0.0374275	0.862833
ACSL5	0.000368657	1.3676
ACSM2A	0.0110453	1.22808
ACSM2B	0.00341797	2.28319
ACSM3	0.648418	0.957001
ACSS1	0.18478	1.03348
ACSS2	0.531753	1.05563
ACSS3	0.00256496	1.3319
ACTA2	6.77343e-05	0.612671
ACTBL2	0.390991	1.00293
ACTG2	0.00231934	0.706524
ACTL6A	0.0196115	0.909566
ACTN1	0.0483821	1.08919
ACTN4	8.12729e-05	0.862041
ACTR10	1	1.01779
ACTR1A	0.406984	0.965758
ACTR1B	0.152717	1.03999
ACTR2	0.95963	0.993171
ACTR3	0.697783	0.98785
ACTR5	0.783534	1.00941
ACY1	0.000540787	1.13285
ACYP1	0.0304844	0.862668
ACYP2	0.977966	1.06078
ADA	0.179124	0.931158
ADAM10	0.00157013	0.85378
ADAM17	0.190563	0.960236
ADAM9	0.104919	1.05934
ADAMDEC1	0.0477472	1.12071
ADAMTSL1	0.915803	0.964148
ADAMTSL4	0.0669183	1.262
ADAP1	0.0178869	1.14519
ADAR	0.0811341	0.945896
ADARB1	0.173595	1.28708
ADCK1	0.403763	1.07181
ADCK3	0.761264	0.985105
ADCK4	0.114516	0.928462
ADCY6	0.846924	1.10559
ADD1	0.0342672	0.930614
ADD2	0.569336	0.970614
ADD3	0.378688	0.971044
ADH1A	6.55651e-07	2.77261
ADH1B	4.66018e-05	1.73964
ADH1C	0.0118405	1.2232
ADH4	5.82077e-10	3.97111
ADH5	0.179124	1.09755
ADH6	3.26633e-05	2.24636
ADI1	8.10146e-06	1.26478
ADIRF	0.697783	1.00033
ADK	0.0014678	1.1028
ADNP	0.0570439	0.911954
ADO	0.0153094	0.924362
ADPGK	0.00218312	1.11784
ADPRH	0.422702	0.968093
ADPRHL2	0.467763	0.983142
ADRBK1	0.406984	0.955579
ADRM1	0.800149	1.03777
ADSL	0.761264	0.960282
ADSS	0.839524	0.997696
AEBP1	0.00432581	1.57497
AES	0.0202637	0.780676
AFAP1	0.0515763	0.960517
AFAP1L2	0.00106812	0.809844
AFF4	0.30542	0.834015
AFG3L2	0.227993	0.998895
AFM	2.11756e-05	1.29293
AFTPH	0.774166	1.0002
AGA	0.973081	1.01987
AGAP1	0.596588	1.0475
AGAP3	0.865044	0.997539
AGFG1	0.0525682	0.946111
AGFG2	0.0237535	0.918792
AGK	0.722957	0.987338
AGL	1.01036e-05	1.19173
AGMAT	0.000675843	1.22188
AGO1	0.839524	1.01692
AGO2	0.0374275	1.10467
AGO3	0.930735	0.994513
AGPAT1	0.932767	1.01345
AGPAT2	0.890568	0.969541
AGPAT3	0.0118405	1.10063
AGPAT5	0.82635	1.0583
AGPAT6	0.0399895	0.91578
AGPAT9	0.711899	0.906852
AGPS	0.397419	1.0364
AGR2	0.00579912	0.706874
AGR3	0.0215987	0.843961
AGRN	0.000540787	1.1851
AGT	1.31805e-06	1.48367
AGTRAP	0.783534	0.987594
AGXT	2.08151e-07	2.3266
AGXT2	0.00146484	4.80521
AHCTF1	0.0273232	0.952083
AHCY	0.104919	1.08535
AHCYL1	0.157753	0.949119
AHCYL2	0.0669183	0.920077
AHNAK	5.76745e-06	0.766915
AHNAK2	0.0106555	0.858729
AHSA1	0.839524	0.978939
AHSG	0.000177909	1.29673
AIDA	0.0751859	0.914873
AIF1	0.774166	0.979
AIFM1	0.208687	1.0586
AIFM2	0.73347	1.00738
AIG1	0.315251	1.05722
AIM1	0.0138298	0.861439
AIMP1	0.21499	0.990009
AIMP2	0.262857	1.03279
AIP	0.0525682	0.944939
AK1	0.932767	1.01406
AK2	0.787129	1.03417
AK3	0.0205848	1.10957
AK4	0.00432581	1.29442
AKAP1	0.34285	0.937419
AKAP11	0.151367	0.78676
AKAP12	4.57093e-06	0.685681
AKAP13	0.488181	0.984712
AKAP17A	0.277755	0.963585
AKAP2	0.179124	0.874881
AKAP5	0.00854492	0.526055
AKAP7	0.539919	1.1063
AKAP8	0.112619	0.965222
AKAP8L	0.800149	0.977775
AKAP9	0.0842443	0.979984
AKR1A1	0.0874476	1.0672
AKR1B1	0.241533	0.829369
AKR1B10	0.157753	0.904745
AKR1C1	5.52982e-05	1.74157
AKR1C3	5.6274e-05	1.33434
AKR1C4	1.33514e-05	2.06425
AKR1D1	0.00557882	1.20227
AKR7A2	0.147801	1.07689
AKR7A3	0.00650119	1.28269
AKT1	0.00614141	0.917214
AKT1S1	0.0698127	0.938219
AKT2	0.677246	0.938668
AKTIP	1	1.00984
ALAD	0.227993	0.991652
ALCAM	0.905978	1.02309
ALDH16A1	0.416682	0.981424
ALDH18A1	0.133758	1.12634
ALDH1A1	0.0374275	1.14298
ALDH1A3	3.17786e-05	0.613381
ALDH1B1	0.334232	0.909013
ALDH1L1	0.0072762	1.33446
ALDH1L2	0.0781152	0.863685
ALDH2	0.00650119	1.1414
ALDH3A1	0.542198	0.992142
ALDH3A2	0.000163538	1.27299
ALDH3B1	0.455916	1.01083
ALDH4A1	1.94355e-06	1.60949
ALDH5A1	0.000781945	1.52069
ALDH6A1	0.000501483	1.26564
ALDH7A1	0.00579912	1.18191
ALDH8A1	7.62939e-05	2.69552
ALDH9A1	0.000368657	1.16348
ALDOA	0.0463934	1.14082
ALDOB	1.0092e-06	2.42569
ALDOC	0.000540787	1.31659
ALG1	0.44656	0.9823
ALG10B	0.336947	1.06637
ALG11	0.685314	0.998398
ALG12	0.0479126	1.19377
ALG13	0.728166	0.989313
ALG2	0.0160986	1.10199
ALG3	0.569336	1.01833
ALG5	0.839524	0.996034
ALG6	0.541626	0.993054
ALG9	0.0148521	1.0681
ALKBH5	0.490786	1.06374
ALKBH7	0.423828	0.988595
ALOX15	0.000217181	0.740679
ALOX5	0.208687	1.08671
ALOX5AP	0.0759889	1.30179
ALPL	0.0321114	1.16421
ALYREF	0.147801	0.904692
AMACR	0.0327721	1.10852
AMBP	1.12649e-05	1.60291
AMDHD2	0.00475168	1.15651
AMER3	0.898317	0.901121
AMFR	0.0204124	0.92085
AMPD2	0.660629	1.03631
AMPD3	0.00858905	1.1772
AMT	0.18478	1.12826
AMY2A	0.0101092	0.811157
ANAPC1	0.823729	1.01069
ANAPC2	0.969727	0.950414
ANAPC4	0.0106888	1.09312
ANAPC5	0.110534	0.948391
ANAPC7	0.00547361	0.945068
ANG	0.000290827	1.60378
ANGEL2	0.275341	0.909158
ANGPTL2	0.116627	0.843276
ANK1	0.800149	1.01481
ANK2	0.0226545	0.846975
ANK3	0.82635	1.01807
ANKFY1	0.234696	0.960302
ANKHD1	0.112619	0.97587
ANKLE2	0.395711	0.929706
ANKMY2	0.722957	0.968777
ANKRD10	0.207764	0.918431
ANKRD11	0.339355	0.877854
ANKRD13A	0.248505	0.955018
ANKRD17	0.0393562	0.863985
ANKRD22	0.672929	0.997367
ANKRD23	0.156403	0.940466
ANKRD28	0.588786	1.02456
ANKRD44	0.892621	0.96991
ANKRD54	0.781906	0.965513
ANKS1A	0.832509	1.06464
ANKS4B	0.234696	0.961441
ANKZF1	0.0173123	1.0762
ANLN	0.141518	1.15758
ANO1	0.850098	1.03701
ANO10	0.660629	1.00045
ANO6	0.0177814	1.10101
ANO9	0.684814	1.16313
ANP32A	0.133758	0.947184
ANP32B	0.0723445	0.907332
ANP32E	0.800149	1.00955
ANPEP	0.179124	1.1831
ANTXR1	0.0957994	0.854264
ANTXR2	0.0522299	0.904418
ANXA1	0.309202	0.985475
ANXA11	0.416682	1.03216
ANXA13	0.416682	1.03808
ANXA2	0.34285	0.939703
ANXA3	0.600514	1.01403
ANXA4	0.416682	1.03689
ANXA5	0.173595	0.934351
ANXA6	0.317407	0.935544
ANXA7	0.0286087	0.948378
AOC1	0.270237	0.968561
AOC3	0.000228134	0.823377
AOX1	7.67293e-07	2.29006
AP1AR	0.127197	0.861249
AP1B1	0.00218312	0.945173
AP1G1	0.416682	0.977924
AP1G2	0.0289266	0.851328
AP1M1	0.147801	1.0689
AP1M2	0.157753	0.886882
AP1S1	0.0842443	0.935874
AP2A1	0.133758	0.98171
AP2A2	0.00650119	1.04712
AP2B1	0.196474	0.975756
AP2M1	0.735656	0.993014
AP2S1	0.46712	1.00476
AP3B1	0.28541	0.992176
AP3D1	0.147801	0.967058
AP3M1	0.138323	1.02961
AP3M2	0.861256	1.01396
AP3S1	0.0374275	0.94727
AP5M1	0.135254	1.03776
AP5Z1	0.622562	0.992527
APAF1	0.697783	1.01993
APBB1IP	0.0533774	1.33189
APCS	0.28541	1.28133
APEH	0.116627	0.912519
APEX1	0.202515	0.939147
API5	0.0101024	0.904203
APIP	0.0374275	1.06948
APLP2	0.550352	1.03536
APMAP	1.0092e-06	1.33215
APOA1	1.94355e-06	2.00413
APOA1BP	0.202515	0.929786
APOA2	4.57093e-06	1.74578
APOA4	2.76486e-07	2.05865
APOB	6.46675e-06	1.65152
APOBEC3C	0.595819	1.04407
APOBR	0.0811341	0.905869
APOC1	6.46675e-06	2.72875
APOC3	0.000464765	1.49602
APOC4-APOC2	2.86556e-05	1.63473
APOD	7.67293e-07	1.71576
APOE	1.16415e-09	2.96549
APOF	6.55651e-06	2.02484
APOH	1.12649e-05	1.79517
APOL1	3.19444e-06	1.58915
APOL2	0.133758	0.813957
APOL3	0.13531	0.774773
APOM	2.38419e-06	2.09524
APOO	0.621944	0.993439
APOOL	0.685314	1.04053
APP	0.919362	1.01717
APPL1	0.946191	0.998242
APPL2	0.839524	1.03708
APRT	1.12649e-05	1.26064
APTX	0.257823	1.0817
AQP1	0.258371	0.837392
AQP8	0.338788	0.884473
AQR	0.624273	0.989113
ARAF	0.116627	1.03855
ARAP1	0.000727162	1.1312
ARCN1	0.06433	0.961251
ARF1	0.143003	1.15155
ARF4	0.116627	0.968169
ARF5	0.133758	1.10826
ARF6	0.0907456	1.03475
ARFGAP1	2.82726e-06	0.812966
ARFGAP2	0.000675843	0.885062
ARFGAP3	9.72212e-05	0.869852
ARFGEF1	0.509729	1.03056
ARFGEF2	0.748426	0.985359
ARFGEF3	0.677695	1.05596
ARFIP1	0.774166	0.993332
ARFIP2	0.879293	1.03382
ARFRP1	0.165089	1.05109
ARG1	1.24448e-07	2.00126
ARGLU1	4.57093e-06	0.779844
ARHGAP1	0.157753	0.937434
ARHGAP10	0.0526408	0.832104
ARHGAP12	0.0781152	1.10612
ARHGAP17	0.588786	0.976682
ARHGAP18	0.0196115	1.1125
ARHGAP21	0.927279	1.02215
ARHGAP23	0.33766	1.12135
ARHGAP25	0.293203	1.09819
ARHGAP26	0.00907005	1.20733
ARHGAP27	0.00111528	1.19014
ARHGAP30	0.257927	1.13004
ARHGAP32	0.768005	0.962297
ARHGAP35	0.182076	1.02189
ARHGAP4	0.00360935	1.16444
ARHGAP44	0.27221	0.949693
ARHGAP5	0.247438	1.02347
ARHGAP9	0.0352783	1.20714
ARHGDIA	0.397419	0.973634
ARHGDIB	0.138323	1.13062
ARHGEF1	0.34285	0.994532
ARHGEF10L	0.973081	1.00691
ARHGEF11	0.0209089	0.92069
ARHGEF12	0.986539	1.00284
ARHGEF16	0.82635	1.03358
ARHGEF17	0.51709	0.91702
ARHGEF18	0.301133	1.05774
ARHGEF2	0.722957	1.00962
ARHGEF40	0.779347	0.997145
ARHGEF5	0.0112345	0.894113
ARHGEF6	0.542198	0.906404
ARHGEF7	0.208687	0.968975
ARID1A	0.054769	0.970524
ARID1B	0.720686	1.01216
ARID2	0.13531	0.959356
ARID3A	0.241066	1.18822
ARID4A	0.044054	1.14975
ARID4B	0.120209	0.874302
ARIH1	0.227993	0.959951
ARIH2	0.711899	1.04266
ARL1	0.774166	1.01873
ARL14EP	0.172607	1.08546
ARL15	0.748426	0.985411
ARL2	0.12497	1.04019
ARL2BP	0.784126	1.01621
ARL3	0.660629	0.975527
ARL6IP4	2.3444e-05	0.840555
ARL6IP5	0.262857	0.958706
ARL6IP6	0.0714111	0.858494
ARL8A	0.00957419	1.08289
ARL8B	0.0286087	1.07075
ARMC1	0.600514	1.06527
ARMC10	0.624273	1.02466
ARMC6	0.255576	0.957131
ARMC8	0.0103586	1.09782
ARMCX2	0.109863	0.798332
ARMCX3	0.95963	1.00323
ARMT1	0.0031918	1.08244
ARPC1A	0.456777	0.978807
ARPC1B	0.0723445	0.931552
ARPC2	0.588786	1.00735
ARPC3	0.196474	0.963605
ARPC4	0.0342672	1.06615
ARPC5	0.0226545	0.951789
ARPC5L	0.00128077	0.913013
ARPP19	0.639121	0.950379
ARRB1	0.162911	1.08063
ARRB2	0.00266212	1.15891
ARRDC1	0.000875145	1.1902
ARSA	0.0226545	0.903584
ARSB	0.000237036	0.800939
ARSD	0.00927448	1.15462
ARSE	0.06433	1.10179
ARVCF	0.781952	1.00719
AS3MT	0.129395	1.22526
ASAH1	0.317407	1.07675
ASAP1	5.12311e-05	1.14418
ASAP2	0.308174	1.04082
ASB9	0.190918	1.18346
ASCC1	0.305309	1.04966
ASCC2	0.375458	0.999578
ASCC3	0.227993	0.981431
ASF1A	0.0738777	0.919164
ASGR1	0.000976563	8.65984
ASGR2	0.00341797	3.99688
ASH2L	0.624273	0.969409
ASL	0.520683	1.0161
ASMTL	0.255613	1.07815
ASNA1	0.120744	1.05001
ASNS	0.787129	0.969972
ASPA	0.263321	1.10265
ASPH	0.426512	1.04673
ASPN	0.0299444	1.61407
ASPSCR1	0.202515	0.925017
ASRGL1	0.0138702	0.741989
ASS1	0.0374275	1.2424
ASUN	0.255576	0.964306
ATAD1	0.774166	1.0379
ATAD2	0.930735	1.04799
ATAD3A	0.648418	0.956184
ATE1	0.0226545	1.17453
ATF1	0.113987	0.865677
ATF7	0.0448759	0.822694
ATF7IP	0.985435	1.03351
ATG101	0.0784912	1.15376
ATG12	0.865044	1.00563
ATG16L1	0.416682	0.960053
ATG3	0.360497	1.04498
ATG4B	0.000341848	1.22456
ATG5	0.162911	1.07372
ATG7	0.00264524	1.064
ATG9A	0.247025	0.909263
ATIC	0.0463934	1.05753
ATL1	0.366609	1.04484
ATL2	0.262857	0.950428
ATL3	0.147801	0.986376
ATM	0.554236	1.03191
ATOX1	0.800149	0.992228
ATP10B	0.352875	0.946948
ATP11A	0.424489	1.07629
ATP11B	0.813224	0.923032
ATP11C	0.20245	1.04471
ATP13A1	0.648418	1.02061
ATP13A3	0.325392	1.0748
ATP1A1	0.18478	0.989874
ATP1A3	0.518555	1.03159
ATP1B1	0.426512	0.974545
ATP1B3	0.202515	1.07476
ATP2A2	0.397419	0.963866
ATP2A3	0.0390957	0.923646
ATP2B1	0.0138298	0.944324
ATP2B4	8.12729e-05	0.841093
ATP2C1	0.0907456	0.936751
ATP5A1	0.520683	0.979896
ATP5B	0.946191	1.02593
ATP5C1	0.293203	0.965606
ATP5D	0.0031918	0.848276
ATP5E	0.0723445	0.919412
ATP5F1	0.369525	1.03536
ATP5H	0.0570439	0.939535
ATP5I	0.986539	1.013
ATP5J	0.00459092	0.843902
ATP5J2	0.869576	1.0617
ATP5J2-PTCD1	0.774166	1.02308
ATP5L	0.542938	1.05688
ATP5O	0.648418	1.02511
ATP5S	0.380839	1.06432
ATP5SL	0.14848	0.90995
ATP6AP1	0.0774157	1.05974
ATP6AP2	0.000341848	1.31286
ATP6V0A1	0.0751859	1.0462
ATP6V0A2	0.0963318	0.858878
ATP6V0C	0.889969	1.01522
ATP6V0D1	0.0374275	1.07521
ATP6V0D2	0.066288	1.19841
ATP6V1A	0.0723445	1.03875
ATP6V1B2	0.248505	1.01899
ATP6V1C1	0.624273	1.00704
ATP6V1D	0.09414	1.06446
ATP6V1E1	0.660629	1.01062
ATP6V1F	0.661805	0.940841
ATP6V1G1	0.0874476	0.982728
ATP6V1H	0.0072762	1.05884
ATP7A	0.114516	1.06092
ATP8A1	0.955322	0.937707
ATP8B1	0.255613	0.949726
ATP9A	0.735656	0.990764
ATPAF1	0.46712	1.01726
ATPAF2	0.293203	1.074
ATPIF1	0.0131371	0.790405
ATRN	0.000341848	1.27847
ATRX	0.0570439	0.940938
ATXN10	0.735656	1.0247
ATXN1L	0.0201569	0.860327
ATXN2	0.735656	0.99246
ATXN2L	7.2422e-06	0.830441
ATXN3	0.988101	0.995558
ATXN7L3B	0.422702	0.907202
AUH	0.0226545	1.15258
AUP1	0.129308	0.95137
AURKAIP1	0.286143	0.965217
AURKB	0.264526	0.814521
AVEN	0.0274356	0.948812
AVL9	0.195397	1.11612
AZGP1	0.000430483	1.26529
AZU1	0.761264	0.931008
B2M	0.044472	0.860748
B3GALT5	0.00828407	0.81605
B3GALTL	0.978915	1.00118
B3GAT3	0.0758514	1.05269
B3GNT3	0.101225	1.11725
B3GNT6	0.0526961	0.902213
B3GNT7	0.599487	0.944646
B4GALNT2	0.216655	0.883704
B4GALT1	0.986539	0.9761
B4GALT3	0.325806	0.934491
B4GALT4	0.0669183	0.873468
BAAT	0.00146484	4.97661
BABAM1	0.0408248	0.933166
BACH1	0.488708	1.02576
BAG1	0.277755	0.963253
BAG2	0.000969162	0.686636
BAG3	0.000247524	0.801322
BAG4	0.0695801	0.836731
BAG5	0.18478	1.03431
BAG6	0.104919	1.08285
BAIAP2	0.00125244	1.25683
BAIAP2L1	0.0874476	1.1328
BAK1	0.148152	1.01171
BANF1	0.0068792	0.869584
BASP1	0.0874476	0.894694
BAX	0.024897	0.933877
BAZ1A	0.137489	0.915902
BAZ1B	0.147801	0.977973
BAZ2A	0.189348	1.04412
BAZ2B	0.708557	0.995639
BCAM	0.648418	1.08919
BCAP29	0.00858905	0.871908
BCAP31	0.0124743	1.11803
BCAR1	0.116482	0.941643
BCAS1	4.66018e-05	0.727793
BCAS2	0.116627	0.977792
BCAS3	0.00116512	0.878791
BCAT1	0.000135325	1.42074
BCAT2	0.0408248	0.918092
BCCIP	0.208687	1.05288
BCHE	8.2016e-05	1.55584
BCKDHA	0.000627796	1.19443
BCKDHB	0.0426164	1.16052
BCKDK	0.00516418	1.15099
BCL10	0.648418	0.999534
BCL2L1	0.00938255	1.22203
BCL2L13	0.748426	0.985887
BCL2L14	0.209397	1.02436
BCL2L15	0.0177814	0.83006
BCL2L2	0.477588	0.982938
BCL7C	0.417114	1.01744
BCL9L	0.0637207	0.859897
BCLAF1	0.00128077	0.869754
BCR	0.0451227	0.913638
BCS1L	0.227993	1.09969
BDH1	0.0390957	1.22901
BDH2	0.839524	0.964175
BECN1	0.386395	1.02505
BEND3	0.344685	1.02439
BET1	0.289921	0.963112
BET1L	0.000735912	0.801136
BGN	0.0327721	1.51697
BHLHA15	0.99106	1.00807
BHMT	3.33786e-06	3.96685
BICD2	0.973081	1.01905
BID	0.697783	1.02153
BIN1	0.0205848	0.886341
BIN2	0.11105	0.85114
BIN3	0.0903161	0.943672
BIRC6	0.685314	0.956545
BIVM-ERCC5	0.06433	1.11789
BLMH	0.00813031	0.900508
BLOC1S1	0.555138	0.97891
BLOC1S2	0.102352	0.937841
BLOC1S3	0.597922	0.970093
BLOC1S4	0.0605183	1.13544
BLOC1S5	0.00973693	0.950037
BLOC1S6	0.368277	1.01872
BLVRA	0.932767	0.931124
BLVRB	0.000137899	1.1493
BMP1	0.222107	1.30828
BMP2K	0.195397	1.08042
BMS1	0.00953641	0.886076
BNIP1	0.044472	0.95948
BNIP2	0.187622	1.10979
BOD1L1	0.000163538	0.784257
BOLA1	0.518555	1.04764
BOLA2	0.697783	1.00751
BOLA3	0.0170898	0.808626
BOP1	0.0483821	0.95364
BPGM	0.241533	0.975901
BPHL	2.59309e-05	1.23339
BPI	0.524913	0.960219
BPNT1	0.636298	0.95414
BPTF	0.0456296	0.935897
BRAP	0.263893	0.991989
BRAT1	0.294598	0.941217
BRCC3	0.054769	1.09374
BRD1	0.807739	1.04614
BRD2	0.075938	0.938406
BRD3	0.0317091	0.862363
BRD4	6.17632e-05	0.860731
BRD7	0.963226	1.05126
BRD8	0.0239506	0.905915
BRE	0.95963	1.04037
BRI3BP	0.504277	1.00292
BRIX1	0.309202	1.09225
BRK1	0.00167876	0.93915
BRMS1	0.000106812	2.61038
BROX	0.351605	1.08673
BRPF1	0.454285	0.984354
BSDC1	0.441837	0.978749
BSG	0.800149	1.00467
BSPRY	0.0215987	1.20384
BST1	0.0169222	1.20812
BST2	0.905978	0.89966
BTAF1	0.893212	0.966445
BTD	0.930735	0.993207
BTF3	0.0976327	0.948787
BTF3L4	0.227993	0.93853
BTK	0.956329	1.05848
BTN2A1	0.5965	1.03969
BTN3A3	0.18173	0.960789
BUB3	0.919362	0.996809
BUD31	0.152717	0.927129
BYSL	0.221425	0.939245
BZW1	0.108717	1.09886
BZW2	0.660629	0.960531
C10orf11	0.370531	1.05593
C10orf32-ASMT	0.745393	0.96765
C10orf54	0.00290199	0.716738
C10orf76	0.404681	0.961761
C11orf31	0.234696	1.07216
C11orf54	0.00218312	1.16121
C11orf58	0.0112345	0.853488
C11orf68	0.762139	0.99131
C11orf73	0.000976563	0.792917
C11orf96	0.855225	1.13335
C11orf98	0.932767	0.976048
C12orf10	0.00248241	1.08711
C12orf4	0.0814539	1.10588
C12orf57	0.00281744	0.910218
C14orf142	0.456777	0.995431
C14orf159	0.397419	0.968391
C14orf166	0.00516418	0.954762
C15orf38-AP3S2	0.00547361	0.906282
C15orf40	0.259452	0.938392
C16orf13	0.774952	1.02876
C16orf58	0.436471	1.03734
C16orf62	0.932767	1.00376
C17orf49	0.234696	0.982999
C17orf59	0.919671	1.02448
C17orf62	0.761264	0.958429
C17orf75	0.0902681	1.1094
C17orf80	0.0167277	1.09116
C17orf85	0.456777	0.977737
C18orf32	0.00129634	0.797366
C18orf8	0.645585	1.01353
C19orf25	0.0618227	0.931685
C19orf43	0.000268389	0.768668
C19orf52	0.516765	0.987082
C19orf53	6.68527e-05	0.77637
C19orf66	0.221425	0.790119
C1D	0.595819	1.01678
C1GALT1	0.579056	1.06171
C1GALT1C1	0.701181	1.05077
C1orf122	0.909668	1.01594
C1orf123	6.77343e-05	0.86588
C1orf131	0.012207	0.767902
C1orf198	0.219986	0.982379
C1orf21	0.129395	0.900876
C1orf50	0.529406	1.03387
C1QA	3.19444e-06	1.8374
C1QB	4.23557e-05	1.44135
C1QBP	0.685314	1.02349
C1QC	7.67293e-07	1.96012
C1QTNF5	0.587891	1.34683
C1R	0.000106214	1.54348
C1RL	0.000146389	1.43301
C1S	0.000150225	1.63717
C2	0.00335024	1.27233
C20orf24	0.00384521	0.856999
C20orf27	0.000903578	1.18938
C21orf140	0.909668	1.00852
C21orf33	0.293203	1.09859
C21orf59	0.567035	1.09527
C2CD2	0.275341	1.18361
C2CD2L	0.176853	1.06914
C2CD5	0.813224	0.986488
C2orf47	0.722957	0.9627
C2orf49	0.0023907	0.906284
C2orf72	0.0336814	1.33106
C3	5.6274e-05	1.41791
C3orf58	0.437447	1.01965
C4B	4.06161e-06	1.55134
C4BPA	1.72644e-07	2.02509
C4BPB	4.23557e-05	1.91355
C4orf27	0.228986	0.946006
C4orf3	0.0681152	0.749713
C4orf32	0.0209961	0.817713
C4orf33	0.909668	0.989184
C5	1.468e-07	2.14796
C5AR1	0.149909	1.07526
C5orf22	0.120677	0.929059
C5orf24	0.0354314	0.85032
C5orf51	0.0260093	1.07729
C6	1.15426e-06	2.31318
C6orf132	0.873604	1.10725
C6orf203	0.00858905	1.08549
C6orf47	0.633827	1.01643
C6orf89	0.241211	1.09451
C7	7.67293e-07	2.35296
C7orf25	0.652813	0.987276
C7orf50	0.879293	1.00389
C7orf55	0.230361	1.07418
C8A	2.49874e-06	1.78591
C8B	2.49874e-06	2.14624
C8G	1.12649e-05	1.48065
C8orf33	0.988813	0.950679
C8orf82	0.0273232	1.13644
C9	8.80798e-07	2.51079
C9orf114	0.32715	0.963344
C9orf142	0.09414	0.954617
C9orf41	0.224686	1.15302
C9orf64	0.00111528	1.09303
C9orf78	0.0177814	0.88926
C9orf89	0.196474	0.963285
CA1	0.0153094	0.860158
CA12	0.678179	0.9662
CA13	0.274071	1.09231
CA2	0.0038356	0.850353
CA4	0.565645	0.971526
CA9	0.036068	1.72359
CAAP1	0.0463312	1.07732
CAB39	0.0874476	0.856431
CAB39L	0.632172	1.04269
CACNA2D1	0.839524	1.05434
CACTIN	0.335734	0.968705
CACYBP	0.436471	1.03547
CAD	0.28541	1.01991
CADM1	0.159378	1.17118
CADM2	0.946045	1.01999
CADM3	0.202311	0.869416
CADPS	0.0413633	0.806221
CALB2	0.0669183	0.878048
CALCOCO1	0.421377	1.12923
CALCOCO2	0.0209089	0.95215
CALD1	0.000464765	0.545677
CALM2	3.84639e-05	0.850808
CALML4	0.0408248	0.858537
CALR	0.168191	0.944634
CALU	0.000177909	0.759506
CAMK1	0.580338	0.988584
CAMK1D	0.157753	1.05242
CAMK2D	0.577162	0.987766
CAMK2G	0.0463934	0.914761
CAMKK2	0.841673	1.01413
CAMLG	0.0145989	0.882088
CAMP	0.800149	1.02297
CAMSAP1	0.714844	1.02217
CAMSAP3	0.00106452	1.11927
CAND1	0.787129	0.991637
CANT1	0.865999	1.04992
CANX	0.488181	1.03217
CAP1	0.0068792	0.899276
CAP2	0.196474	0.851973
CAPG	0.456777	1.03711
CAPN1	0.0525682	0.902219
CAPN15	0.89486	0.877097
CAPN2	0.00157013	0.876297
CAPN5	0.301133	0.953497
CAPN6	0.550873	0.898779
CAPN7	1	0.971464
CAPN9	0.679428	1.05478
CAPNS1	0.00264524	0.881662
CAPRIN1	0.00360935	0.813439
CAPS	0.456777	1.06512
CAPZA1	0.000969162	0.892855
CAPZA2	0.255613	0.963093
CAPZB	0.000210126	0.897084
CARD10	0.670973	0.979941
CARD8	1	0.93646
CARHSP1	0.000627796	1.16695
CARKD	0.0286087	1.1222
CARM1	0.000398492	1.16981
CARS	0.21499	0.966688
CARS2	0.162911	1.04959
CASC3	1.50257e-06	0.743138
CASC4	1.15426e-06	0.853657
CASK	0.800149	0.983239
CASKIN2	0.0141659	0.871986
CASP1	0.00137144	0.828479
CASP10	0.531753	0.994589
CASP3	0.0177814	0.917524
CASP4	0.179124	1.08471
CASP6	0.488181	1.06117
CASP7	0.00858905	0.866042
CASP8	0.637883	1.00605
CASP9	0.963226	1.04697
CAST	0.100864	0.925181
CASZ1	0.172607	0.869711
CAT	0.00858905	1.14502
CATSPERB	0.0639648	0.875012
CAV1	2.91038e-09	0.448373
CAV2	0.00359718	0.813817
CBFB	0.648418	0.985166
CBL	0.0963318	1.05747
CBLB	0.0395355	0.848345
CBLL1	0.463135	0.978023
CBR1	9.72212e-05	1.11176
CBR3	0.600514	1.00919
CBR4	0.00769296	1.16058
CBWD2	0.247899	1.08351
CBX1	0.0781152	0.902091
CBX3	0.00179402	0.864335
CBX5	0.116627	0.972122
CBX8	0.900083	0.977465
CC2D1A	0.00232851	0.893007
CC2D1B	0.231694	1.00781
CCAR1	0.000340848	0.877374
CCAR2	0.0138298	0.952198
CCBL1	0.135254	1.11013
CCBL2	0.0618227	1.05322
CCDC115	0.523511	1.0374
CCDC117	0.267578	0.984923
CCDC12	0.000969162	0.785161
CCDC124	0.000902727	0.870935
CCDC127	0.873988	0.997166
CCDC132	0.196474	0.946435
CCDC134	0.479773	0.989207
CCDC141	0.594887	0.84294
CCDC167	0.582225	0.978339
CCDC178	0.946191	1.08343
CCDC186	0.131469	0.941185
CCDC22	0.774166	1.01469
CCDC25	0.000430483	0.879399
CCDC30	0.0219083	1.19184
CCDC43	0.270237	0.935448
CCDC47	0.397419	0.987038
CCDC50	0.00432581	0.796353
CCDC51	0.879293	1.02518
CCDC53	0.672929	1.00055
CCDC58	0.710331	0.969098
CCDC6	0.000247524	0.838739
CCDC61	0.0268555	0.82381
CCDC64B	0.779298	1.00305
CCDC80	0.00460464	1.62298
CCDC85C	0.541748	1.1238
CCDC86	0.0153094	0.901294
CCDC88A	0.0354314	1.10265
CCDC88B	0.367257	1.00726
CCDC88C	0.823729	0.947697
CCDC9	4.23557e-05	0.835664
CCDC90B	0.000314944	1.12872
CCDC91	0.281065	0.948582
CCDC93	0.21499	0.976318
CCDC94	0.678772	1.03307
CCK	4.06161e-06	2.49673
CCL15	0.294252	0.949747
CCL18	0.0140686	1.62979
CCL20	0.198219	1.10881
CCL21	0.0202749	1.4831
CCL24	0.444234	0.87248
CCM2	0.339355	1.07832
CCNB1	0.781906	0.976011
CCNH	0.579056	1.00911
CCNK	0.301133	1.02732
CCNT1	0.284164	0.976077
CCNY	0.000701735	1.20328
CCP110	0.0579834	1.52062
CCS	0.00119547	1.06055
CCT2	0.000398492	1.1309
CCT3	0.0118405	1.17222
CCT4	0.0374275	1.09347
CCT5	0.0260864	1.14044
CCT6A	0.0237535	1.15427
CCT7	0.000430483	1.18315
CCT8	0.0273232	1.14094
CCZ1B	0.542938	1.04602
CD109	0.0374275	0.851762
CD14	0.00487017	1.21394
CD151	0.0358185	0.902131
CD163	0.0426164	1.16556
CD163L1	7.67293e-07	0.721816
CD177	0.621944	0.816608
CD2	0.468292	0.913722
CD209	0.89486	1.02957
CD248	0.0593945	0.83927
CD276	0.235917	1.0987
CD2AP	0.168191	0.935036
CD2BP2	0.000210126	0.897996
CD320	0.302795	0.913489
CD34	0.000135325	0.571257
CD36	0.488181	1.07417
CD38	0.00111528	0.805538
CD3EAP	0.491946	1.00744
CD4	0.8532	1.01765
CD40	0.900083	1.03767
CD44	0.000314944	0.8417
CD46	0.168191	0.936655
CD47	0.436471	0.996713
CD48	0.0533774	0.839496
CD53	0.974622	0.911043
CD55	0.108717	0.890629
CD58	0.424489	1.05662
CD59	0.973081	1.03711
CD5L	1.12649e-05	1.49751
CD63	0.255613	1.02483
CD74	0.00119547	0.798186
CD81	0.813224	0.939823
CD82	0.202917	0.915918
CD9	0.000368657	1.31306
CD93	0.679428	0.941677
CD97	0.0593945	1.0561
CD99	0.0112345	0.835198
CDA	0.00115556	1.27103
CDC123	0.686879	0.964711
CDC16	0.664522	1.02208
CDC2	0.879293	1.00593
CDC23	0.44656	1.04347
CDC26	0.119971	0.928401
CDC27	0.774166	1.01867
CDC34	0.338788	1.00821
CDC37	0.000969162	0.853293
CDC37L1	0.00106812	0.839435
CDC40	0.436471	0.966275
CDC42	0.044472	1.07269
CDC42BPA	0.00468937	0.833191
CDC42BPB	0.241533	0.978085
CDC42BPG	0.0424805	0.730788
CDC42EP1	0.106625	0.929482
CDC42EP4	0.00379839	0.864513
CDC42EP5	0.0121093	0.849601
CDC42SE1	1	0.970319
CDC5L	0.00487017	0.901912
CDC73	0.044472	0.951852
CDCP1	0.839524	1.04186
CDH1	0.179124	0.961814
CDH11	7.2422e-06	0.637807
CDH13	0.0408248	0.822426
CDH17	0.133758	0.892981
CDH19	0.974622	0.928837
CDH2	1.23382e-05	1.46714
CDH3	0.243896	1.20954
CDH5	0.832509	1.01616
CDHR2	0.969727	1.07865
CDHR5	0.12517	1.21581
CDIPT	0.120744	0.954729
CDK11B	0.00179402	0.889791
CDK12	0.00614141	0.90607
CDK13	0.884809	0.998525
CDK17	0.0253507	1.08336
CDK2	0.346845	0.962762
CDK2AP1	8.89236e-05	0.821771
CDK4	0.00650119	0.851803
CDK5	0.426512	1.00994
CDK5RAP1	0.520231	1.0183
CDK5RAP3	0.00957419	1.07604
CDK6	0.281065	0.932881
CDK7	0.711899	1.02329
CDK9	0.96018	1.00251
CDKAL1	0.211178	1.08768
CDKN1B	0.247025	0.951674
CDKN2A	0.704756	1.12155
CDKN2AIP	0.95963	0.975013
CDKN2AIPNL	0.457846	0.947826
CDKN2C	0.00162536	0.805958
CDS1	0.339355	0.896176
CDS2	0.477588	0.951475
CDV3	0.00907005	0.850108
CDX1	0.624273	0.937354
CDX2	0.193562	1.16016
CDYL	0.651148	1.04089
CEACAM1	0.00119547	1.62868
CEACAM5	0.293203	1.27699
CEACAM6	0.542938	1.07902
CEACAM7	0.227993	0.805898
CEACAM8	0.200216	1.12294
CEBPB	0.155971	0.922394
CEBPZ	0.648418	0.970403
CECR1	0.564731	1.01751
CECR5	0.277755	1.02988
CELA2A	0.000102997	0.650177
CELA3A	2.59309e-05	0.421768
CELA3B	0.0209961	0.591047
CELF1	0.00907005	1.08833
CELF2	0.351605	0.941807
CELF3	0.072998	1.24984
CEMIP	0.000368364	1.46379
CENPB	0.613638	0.942125
CENPC	0.00488281	1.13953
CENPF	0.06433	0.883111
CENPV	0.00232851	1.21567
CEP170	0.386395	1.1384
CEP170B	0.0630297	0.905465
CEP350	0.583008	0.993823
CEP41	0.151072	1.03535
CEP55	0.647655	0.96442
CEPT1	0.650749	1.02714
CERS2	0.140915	1.06781
CERS6	0.879293	1.0152
CES1	4.23557e-05	1.50457
CES2	0.054769	1.49184
CES3	0.94907	0.963128
CETN2	0.0205848	0.922872
CFAP20	0.436471	1.02353
CFAP43	0.219986	1.09795
CFAP57	0.312408	1.06447
CFD	0.000115955	1.3391
CFDP1	0.0408248	0.827438
CFH	4.57093e-06	1.82562
CFHR1	6.77343e-05	1.61253
CFHR2	7.49826e-05	1.4995
CFHR3	3.27826e-07	3.89833
CFHR5	0.000631332	2.04226
CFI	9.05234e-06	1.38509
CFL1	0.108717	0.933477
CFL2	0.309202	0.850657
CFP	0.0169222	1.26371
CGGBP1	0.00413935	0.800004
CGN	0.0525682	0.897175
CHAMP1	0.0072762	0.831896
CHCHD1	0.0114533	0.883853
CHCHD10	0.0664211	0.935176
CHCHD2	0.173595	0.907902
CHCHD3	0.0101024	0.917044
CHCHD4	0.00938255	0.776402
CHCHD5	0.919671	1.02387
CHCHD6	0.0313317	0.917074
CHCHD7	0.0208583	1.2023
CHD1	0.241533	0.954367
CHD1L	0.366585	1.08875
CHD2	5.12311e-05	1.11939
CHD4	0.301133	0.976455
CHD6	0.714844	1.00422
CHD8	0.992295	1.02101
CHDH	0.21499	1.0547
CHEK2	0.162911	1.05004
CHERP	0.0751859	0.932436
CHGA	0.387987	0.916915
CHGB	0.151428	0.886633
CHI3L1	0.12517	1.08321
CHID1	8.89236e-05	1.14575
CHKB	0.813923	1.0107
CHL1	0.771159	1.0279
CHM	0.0542455	1.06619
CHMP1A	0.378688	1.05526
CHMP1B	0.075938	1.11041
CHMP2A	0.360497	1.06321
CHMP2B	0.498895	1.06252
CHMP3	0.973081	0.99794
CHMP4A	0.325751	0.97765
CHMP4B	0.208687	1.05037
CHMP4C	0.0698171	1.0597
CHMP5	0.397419	1.0433
CHMP6	0.369525	1.01851
CHMP7	0.0355817	0.89587
CHORDC1	0.588786	0.987188
CHP1	0.0169222	0.930668
CHP2	0.542198	1.10263
CHPT1	0.353498	1.10974
CHRAC1	0.0602074	1.06671
CHTF18	0.30127	0.983784
CHTF8	0.621513	1.11752
CHTOP	6.46675e-06	0.748545
CHUK	0.13531	1.06501
CHURC1	0.714844	0.95085
CIAO1	0.0669183	1.06125
CIAPIN1	0.0781152	0.889022
CIB1	0.221425	1.10931
CIC	0.000482559	0.810218
CILP	0.919671	0.908397
CIRBP	0.00407423	0.857151
CIRH1A	0.787129	0.981322
CISD1	0.542938	1.04183
CISD2	0.000582835	1.11616
CISD3	0.397419	1.05266
CIT	0.0579834	1.15949
CKAP4	0.00111528	0.875473
CKAP5	0.0781152	0.949595
CKB	0.426512	1.21383
CKMT1A	0.0342672	0.811405
CKMT2	0.0478937	1.08283
CLASP1	0.0215987	0.933995
CLASP2	0.787129	1.00725
CLASRP	0.290223	0.940139
CLC	0.000210126	0.53623
CLCA1	0.00218312	0.889379
CLCA4	0.000727162	0.83641
CLCC1	0.0393562	0.925997
CLCN7	0.289921	0.967598
CLDN3	0.0976327	1.08505
CLDN7	0.338566	1.10735
CLDND1	0.00415134	1.13159
CLEC11A	6.77343e-05	1.80982
CLEC14A	0.113961	0.964145
CLEC16A	0.0605183	0.824919
CLEC3B	0.0031918	1.39046
CLIC1	0.000115955	1.16369
CLIC2	0.09414	0.844295
CLIC4	0.06433	0.845519
CLIC5	0.00167876	1.18823
CLIC6	4.61936e-06	0.598382
CLINT1	0.000398492	0.749837
CLIP1	0.0131371	0.918406
CLIP2	0.0570439	0.917551
CLK2	0.17627	1.02921
CLK3	0.909668	1.01678
CLMN	0.852741	1.02415
CLN5	0.190563	0.950411
CLN6	0.42627	1.0739
CLNS1A	0.223979	1.05121
CLP1	0.745092	0.99146
CLPB	0.054769	0.976425
CLPP	0.0153094	1.20073
CLPTM1	0.498895	0.957751
CLPTM1L	0.0298332	1.0803
CLPX	0.748426	1.00597
CLRN3	0.252104	1.03735
CLSTN1	0.0215987	1.20244
CLTA	0.0408248	0.927761
CLTB	3.60433e-06	0.744349
CLTC	0.334232	1.03022
CLTCL1	0.0945442	0.952526
CLU	8.80798e-07	3.29799
CLUH	0.416682	0.959796
CLYBL	0.00339493	1.2066
CMA1	0.0237535	0.882564
CMAS	0.157753	1.09044
CMBL	0.648418	1.03711
CMC1	0.108717	0.929988
CMC2	0.444234	0.965923
CMC4	0.0237535	0.896615
CMIP	0.568223	0.972851
CMPK1	0.369525	0.857199
CMPK2	0.0273232	1.13048
CMSS1	0.710331	1.02966
CMTM4	0.0055809	0.841528
CMTM6	0.9403	0.991258
CMTR1	0.44656	1.03292
CMTR2	0.0736847	1.06387
CNBP	0.00103993	0.874815
CNDP2	0.648418	0.995319
CNIH4	0.00386559	1.17315
CNN1	1.12649e-05	0.550195
CNN2	0.00858905	0.789882
CNN3	0.0186774	0.82627
CNNM3	0.179124	1.05416
CNNM4	0.852741	0.943654
CNOT1	0.520683	0.992936
CNOT10	0.277755	0.996084
CNOT11	0.542198	0.996963
CNOT2	1.05239e-07	0.829394
CNOT3	3.84639e-05	0.844494
CNOT4	0.17627	0.954049
CNOT6L	0.56776	1.05254
CNOT7	0.441837	0.97233
CNP	0.813224	1.00653
CNPY2	0.00858905	0.908458
CNPY3	0.879293	1.00309
CNPY4	0.0451183	0.913221
CNRIP1	0.00117213	0.848751
CNTNAP2	0.853638	0.995824
COA1	0.550873	1.02727
COA3	0.0374275	0.917461
COA4	0.00858905	0.833771
COA5	0.226977	0.899519
COA6	0.000210126	0.794763
COA7	5.6274e-05	0.815552
COASY	0.369525	1.02729
COBL	0.181866	1.14347
COBLL1	0.531753	0.966462
COG1	0.334232	1.06876
COG2	0.498895	1.00505
COG3	0.82635	0.998475
COG4	0.270237	1.09897
COG5	0.800149	1.00893
COG6	0.255613	1.06909
COG7	0.660629	1.02094
COG8	0.636298	0.992575
COIL	0.0214844	0.922627
COL10A1	0.0482624	1.70687
COL11A1	0.395711	0.803123
COL11A2	0.859573	0.99522
COL12A1	0.00769296	0.611923
COL14A1	0.09414	1.33616
COL15A1	0.157753	0.858265
COL16A1	0.110421	0.815395
COL17A1	0.0426084	1.08358
COL18A1	0.0907456	1.12206
COL1A1	0.852741	1.02429
COL1A2	0.710331	1.05496
COL21A1	0.66168	0.98003
COL28A1	0.129308	0.955231
COL3A1	0.378688	0.823611
COL4A1	0.044472	1.15948
COL4A2	0.208687	1.03141
COL4A3BP	0.498895	1.00251
COL4A6	0.00305176	0.621971
COL5A1	0.147801	1.12807
COL5A2	0.334232	1.1607
COL5A3	0.930735	1.08168
COL6A1	0.12497	0.770891
COL6A2	0.112619	0.806316
COL6A3	0.208687	0.794912
COL7A1	0.123093	0.811828
COL8A1	0.000840397	0.521432
COLEC12	0.126648	0.847361
COLGALT1	0.774166	1.01773
COMMD1	0.0478937	1.10346
COMMD10	0.488326	1.02129
COMMD2	0.832509	1.03209
COMMD3	0.000762939	1.17733
COMMD3-BMI1	0.722957	0.983529
COMMD4	0.444234	1.03539
COMMD5	0.00579912	1.04631
COMMD6	0.12497	0.929131
COMMD7	0.109252	1.06056
COMMD8	0.0793395	0.918422
COMMD9	0.839524	1.00098
COMP	0.697783	1.30443
COMT	8.10146e-06	1.29484
COMTD1	0.21499	1.06357
COPA	0.157753	0.974121
COPB1	0.416682	0.991928
COPB2	0.179124	0.981535
COPE	0.0976327	0.98583
COPG1	0.672929	0.990656
COPG2	0.09414	1.09401
COPS2	0.0299444	1.02735
COPS3	0.588786	0.978305
COPS4	0.179124	1.04936
COPS5	0.973081	1.00171
COPS6	0.000150225	1.12264
COPS7A	0.416682	1.04685
COPS7B	0.44656	1.03428
COPS8	0.710331	1.03772
COPZ1	0.600514	1.00304
COPZ2	0.360391	0.917452
COQ3	0.179124	1.05482
COQ5	0.21499	1.02089
COQ6	0.509729	1.03952
COQ7	0.369525	1.0492
COQ9	1	1.05189
CORO1A	0.82635	1.03581
CORO1B	0.0153094	0.89669
CORO1C	0.000540787	0.820709
CORO2A	0.839524	1.03041
CORO2B	0.0335388	1.15285
CORO7	0.270237	1.04766
COTL1	0.179124	0.911478
COX11	0.455916	1.01584
COX15	0.0497694	1.13421
COX17	2.49874e-06	0.7395
COX18	0.209928	1.16001
COX19	0.0443115	0.911225
COX20	0.138323	1.05053
COX4I1	0.378688	0.960985
COX5A	0.21499	0.923043
COX5B	0.0426164	0.937484
COX6A1	0.710331	0.984626
COX6B1	0.000210126	0.833923
COX6C	0.108717	0.905804
COX7A2	0.270237	0.923589
COX7A2L	0.0299444	0.858365
COX7C	0.21499	0.928225
COX8A	0.0358185	0.946886
CP	1.39588e-05	1.45369
CPA3	0.00232851	0.854575
CPB1	0.330261	0.955829
CPB2	2.50777e-05	2.09846
CPD	0.0525682	0.943828
CPE	0.0174255	0.662748
CPM	0.889969	1.01037
CPN1	0.000167847	1.61631
CPN2	2.20537e-06	1.39565
CPNE1	0.0723445	1.06805
CPNE2	0.00614141	1.07128
CPNE3	0.133758	1.07991
CPOX	0.101225	1.06987
CPPED1	0.509729	0.987017
CPQ	0.488181	0.946079
CPS1	2.91038e-09	2.76859
CPSF1	0.986539	1.01751
CPSF2	0.905978	0.98534
CPSF3	0.488181	1.06915
CPSF3L	0.919671	1.00526
CPSF4	0.0478937	1.05242
CPSF6	0.000228134	0.873834
CPSF7	0.000969162	0.86616
CPT1A	0.0177814	1.15144
CPT2	0.0463934	1.12581
CPVL	0.221425	0.932171
CPZ	0.085139	1.16702
CRABP1	0.791476	0.959731
CRABP2	0.164496	0.834755
CRACR2A	0.000792146	0.820397
CRACR2B	0.353498	0.917556
CRAT	0.0196115	1.14713
CRBN	0.370531	1.01668
CREB1	0.00248241	0.919274
CREBBP	0.00192896	0.919788
CRELD1	0.456777	0.976822
CRELD2	5.01634e-07	0.760806
CRIP1	3.48995e-05	0.671722
CRIP2	0.0177814	0.76841
CRIPT	0.00927734	0.862123
CRK	0.000430483	0.93762
CRKL	0.722957	0.972517
CRLF3	0.426512	1.01156
CRMP1	7.96467e-06	0.707556
CRNKL1	0.138323	0.947671
CROCC	0.00957419	0.822743
CROT	0.112619	1.07755
CRP	7.62939e-05	2.14278
CRTAP	0.0112345	0.798112
CRTC1	0.247238	0.880908
CRTC3	0.160105	0.88072
CRYAB	2.11756e-05	0.686963
CRYBG3	0.921715	0.94501
CRYL1	0.000177909	1.2623
CRYM	0.932767	1.03608
CRYZ	0.00547361	1.09129
CRYZL1	0.0842443	1.05473
CS	0.82635	1.02679
CSDE1	0.0145535	0.930006
CSE1L	0.660629	1.04983
CSF1R	0.0149994	0.815639
CSK	0.116627	1.04948
CSNK1A1	0.946191	0.990298
CSNK1D	0.577162	0.98829
CSNK1G3	0.0695892	1.05359
CSNK2A1	0.0618227	1.05874
CSNK2A2	0.573302	0.968342
CSNK2B	0.0751859	1.04224
CSPG4	0.0118405	0.893194
CSRP1	9.72212e-05	0.573044
CSRP2	0.000582835	0.649016
CST3	0.509729	1.00599
CSTA	0.263321	0.890135
CSTB	0.0186774	1.14459
CSTF1	0.34285	1.03617
CSTF2	0.0669183	0.93126
CSTF2T	0.267578	0.878964
CSTF3	0.488181	1.05165
CTBP1	0.120744	1.08612
CTBP2	0.44656	0.975124
CTBS	0.600514	0.976365
CTCF	0.00119547	0.845217
CTDP1	0.00756036	0.87793
CTDSP1	0.000289917	1.12001
CTDSPL2	0.112872	0.892688
CTGF	0.230361	1.35328
CTH	0.000675843	1.1629
CTHRC1	0.255576	1.11896
CTIF	0.760864	1.02499
CTNNA1	0.722957	0.986055
CTNNB1	0.190563	0.905277
CTNNBIP1	0.828785	0.991564
CTNNBL1	0.477588	0.989981
CTNND1	0.82635	0.944426
CTPS1	0.334232	1.05924
CTPS2	0.0177814	1.08833
CTR9	0.905978	1.0129
CTRC	0.196388	0.918158
CTSA	0.397419	0.934427
CTSB	0.000368657	1.27761
CTSC	0.234696	0.957562
CTSD	0.000137899	1.43406
CTSG	0.554236	1.04093
CTSH	0.95963	0.995738
CTSK	0.00315857	0.445447
CTSL	0.0695892	1.1514
CTSS	0.0907456	0.96132
CTSZ	0.509729	1.08545
CTTN	2.59309e-05	0.802069
CTTNBP2NL	3.74042e-07	0.884312
CTU2	0.367257	0.930163
CUL1	0.317407	0.981326
CUL2	0.0781152	1.05358
CUL3	0.748426	0.980611
CUL4A	0.612344	1.01069
CUL4B	0.0299444	1.05321
CUL5	0.82635	1.00936
CUTA	0.660629	0.971519
CUTC	0.424753	0.966702
CUX1	0.00119547	0.918022
CWC15	0.0072762	0.857769
CWC22	0.884176	0.996018
CWC27	1.39588e-05	0.799551
CWF19L1	0.919362	0.969118
CWF19L2	0.0140948	1.20628
CXADR	0.000627796	1.12662
CXCL12	0.0451183	1.30783
CXorf38	0.120209	1.09891
CXorf56	0.99106	0.998768
CYB561	0.072998	0.966696
CYB5A	0.000115955	1.33112
CYB5B	0.0842443	1.10891
CYB5R1	0.293203	1.02788
CYB5R2	0.346685	1.03725
CYB5R3	0.865999	0.969904
CYB5R4	0.0383801	1.06662
CYBA	0.685314	0.985232
CYBB	0.301133	1.2042
CYBRD1	0.339355	0.803166
CYC1	0.28541	1.07334
CYCS	0.0031918	0.805727
CYFIP1	0.221425	1.01976
CYFIP2	0.202515	1.02347
CYGB	1.72266e-05	0.687317
CYHR1	0.145432	1.08112
CYLD	8.1569e-05	0.786922
CYP20A1	0.37773	0.978807
CYP27A1	0.000126497	1.31193
CYP2C9	1.52588e-05	3.20824
CYP2E1	2.38419e-05	3.14941
CYP2S1	0.0186774	1.3455
CYP2W1	0.067627	1.33891
CYP3A4	0.000976563	1.7347
CYP3A5	0.0723445	1.1337
CYP4A11	0.00146484	2.80461
CYP4F11	0.00384521	1.3482
CYP4F12	0.919671	0.997892
CYP4F2	0.00422096	1.25788
CYP4F3	0.000464765	1.33906
CYP51A1	0.624273	0.951504
CYP7B1	0.403763	0.718552
CYSTM1	0.275341	0.971842
CYTH1	0.32721	1.11201
CYTH2	0.443407	1.05817
D2HGDH	0.798252	1.0104
DAAM1	0.0821953	1.06037
DAAM2	0.0638275	0.905796
DAB2	0.18478	0.945392
DAB2IP	0.274626	0.973399
DACH1	0.254513	0.960438
DAD1	0.932767	0.986628
DAG1	0.00281744	0.888401
DAGLB	0.239477	1.05
DAK	0.000228134	1.19195
DAP	0.000137899	0.71895
DAP3	0.0313317	0.899511
DAPK3	0.588786	1.0833
DARS	0.0014678	1.19303
DARS2	0.416682	0.952326
DAXX	0.813224	1.00545
DAZAP1	0.973081	0.967825
DAZAP2	1	1.00866
DBI	0.133758	0.891318
DBN1	0.0038356	0.76253
DBNL	0.00547361	0.915827
DBR1	0.0390957	1.08434
DBT	0.531753	1.01293
DCAF13	0.685314	0.987228
DCAF5	0.118706	0.92375
DCAF7	0.932767	1.01932
DCAF8	0.12497	1.03225
DCAKD	0.157753	1.07468
DCK	0.162911	1.06785
DCLK1	0.231201	1.01784
DCN	0.34285	0.775707
DCP1A	0.0046648	0.956045
DCP1B	0.964313	1.01348
DCPS	0.270237	1.06953
DCTD	0.663581	0.97689
DCTN1	0.000368657	0.887897
DCTN2	0.000290827	0.871819
DCTN3	0.173595	0.961355
DCTN4	0.932767	0.996354
DCTN5	0.424489	1.01777
DCTN6	6.77343e-05	0.88212
DCTPP1	0.00264524	0.809226
DCUN1D1	0.152717	0.959118
DCUN1D5	0.454045	1.05258
DCXR	1.94355e-06	1.32645
DDA1	0.452375	0.92388
DDAH1	0.054769	0.895576
DDAH2	0.498895	0.931261
DDB1	0.0976327	0.936828
DDB2	0.0618227	0.941811
DDC	0.399205	1.06926
DDHD2	0.625732	0.949183
DDI2	0.406984	1.02479
DDN	1	1.65053
DDOST	0.0976327	1.04404
DDR1	0.800149	1.03866
DDRGK1	0.509729	0.981281
DDT	0.787129	1.00247
DDX1	0.0374275	0.970158
DDX10	0.529406	0.92617
DDX17	0.12497	0.927007
DDX18	0.101225	0.915858
DDX19A	0.397419	1.02759
DDX19B	0.0274356	1.08841
DDX20	0.764553	0.987119
DDX21	0.0215987	0.866234
DDX23	0.00119547	0.95474
DDX24	0.531753	1.00577
DDX27	0.162911	0.951515
DDX28	0.000675843	0.849487
DDX31	0.865999	1.04479
DDX39A	0.301133	0.970531
DDX39B	0.179124	1.07545
DDX3X	0.325751	0.986449
DDX3Y	0.426142	0.981914
DDX41	0.588786	1.00188
DDX42	0.0145535	0.930632
DDX46	0.168191	0.951717
DDX47	0.905978	0.994071
DDX49	0.0714111	1.18618
DDX5	9.72212e-05	0.820855
DDX50	0.0426164	0.943845
DDX51	0.262857	1.02105
DDX52	0.986539	1.01854
DDX54	0.208687	0.960119
DDX55	0.743561	1.01455
DDX56	0.0552396	0.900943
DDX58	0.600514	1.03655
DDX6	0.973081	1.01912
DDX60	0.542938	1.00654
DECR1	0.000150225	1.1717
DECR2	5.6274e-05	1.23035
DEF6	0.360497	0.976699
DEFA1	0.029541	1.38803
DEFA3	0.0215987	1.54768
DEFA4	0.0362339	1.29734
DEFA5	0.175666	0.81725
DEFA6	0.0232242	0.80578
DEGS1	0.454834	0.885868
DEK	0.387987	1.05443
DENND1A	0.0156326	0.943741
DENND2D	0.520683	1.02261
DENND3	1	1.00031
DENND4C	0.00579912	1.12785
DENR	0.0186774	0.91567
DEPTOR	0.109252	1.0541
DERA	0.024897	1.06
DERL1	0.173595	0.901572
DERL2	0.730989	1.02704
DERL3	0.0531693	0.803733
DES	1.71014e-06	0.619806
DFFA	0.0186774	0.918629
DFNA5	0.0201569	1.16566
DGKA	0.196474	0.903657
DGKZ	0.0662398	1.03966
DGUOK	0.320883	1.08041
DHCR24	0.498895	1.07636
DHCR7	0.608314	1.10347
DHFR	0.919671	1.03086
DHODH	0.735656	1.03209
DHPS	0.0963318	1.1216
DHRS1	0.000902727	1.10274
DHRS11	0.241533	0.896567
DHRS2	0.424489	1.07015
DHRS3	0.00218312	1.24426
DHRS4	0.0374275	1.08907
DHRS7	0.00111528	1.16941
DHRS7B	0.973081	1.0027
DHRS9	0.224087	0.981652
DHRSX	0.30127	1.04493
DHTKD1	0.0014678	1.24749
DHX15	0.21499	1.08885
DHX16	0.973081	0.993193
DHX29	0.0112345	0.910456
DHX30	0.0186774	0.931941
DHX32	0.35252	0.99769
DHX36	0.761264	0.995413
DHX37	0.926514	1.00185
DHX38	1	1.00899
DHX40	0.0579834	0.812833
DHX57	0.257823	0.954474
DHX8	0.231694	0.945605
DHX9	0.852741	1.04041
DIABLO	0.168191	0.943354
DIAPH1	0.0695892	1.06765
DIAPH2	0.152717	1.05145
DICER1	0.685574	1.02027
DIDO1	0.00769296	0.841414
DIEXF	0.129308	0.946143
DIMT1	0.06433	0.948518
DIP2A	0.0177814	1.12874
DIP2B	0.00128077	1.12221
DIP2C	0.266113	1.29451
DIS3	0.108717	1.08061
DIS3L2	0.919362	1.00713
DKC1	0.301133	1.05662
DKFZp566H1924	0.000981516	0.897058
DLAT	0.301133	1.08926
DLD	0.157753	0.960419
DLG1	1.91084e-05	0.849634
DLG3	0.764553	0.981112
DLGAP4	0.436471	1.03689
DLST	0.221425	1.07791
DMAP1	0.624273	1.05166
DMBT1	0.82635	1.02655
DMD	0.00179402	0.855966
DMGDH	0.000394821	1.5333
DMTN	0.190094	1.16246
DMXL1	0.0738777	0.9294
DMXL2	0.159378	1.10666
DNAAF5	0.800149	1.00542
DNAJA1	0.104919	0.96838
DNAJA2	0.0299444	0.929468
DNAJA3	0.208687	1.07065
DNAJA4	0.0327721	0.876032
DNAJB1	0.660629	1.02123
DNAJB11	0.101225	0.966382
DNAJB12	0.0976327	0.883584
DNAJB14	0.187622	0.954991
DNAJB2	0.0618227	0.905621
DNAJB4	0.179124	0.893325
DNAJB6	0.00160405	0.827194
DNAJB9	7.86781e-06	2.29777
DNAJC1	9.05234e-06	0.757914
DNAJC10	0.000126497	0.842197
DNAJC11	0.722957	1.01676
DNAJC13	0.0570439	1.04422
DNAJC16	0.708557	0.94976
DNAJC17	0.522144	0.977691
DNAJC19	0.735656	0.991311
DNAJC2	0.85439	1.00236
DNAJC21	0.00367117	0.874276
DNAJC25	0.00527573	1.16272
DNAJC3	0.138323	0.97378
DNAJC30	0.403763	0.923236
DNAJC5	0.748426	0.972154
DNAJC7	0.0723445	0.918371
DNAJC8	1.55147e-05	0.794658
DNAJC9	0.0504398	0.889488
DNASE2	0.294598	1.05107
DNM1	0.162911	0.934759
DNM1L	0.248505	1.03933
DNMBP	0.54459	1.04633
DNMT1	0.735656	1.02753
DNPEP	0.488181	0.94615
DNPH1	0.227993	1.04169
DNTTIP1	0.410205	0.953454
DNTTIP2	0.0358185	0.927533
DOCK1	0.973081	0.983099
DOCK10	0.325751	0.970418
DOCK11	0.157753	1.04588
DOCK2	0.0669183	1.15945
DOCK5	0.762139	1.00091
DOCK6	0.946191	0.993847
DOCK7	0.735656	1.00712
DOCK8	0.624273	1.03697
DOCK9	0.367257	0.923915
DOHH	0.218273	1.08441
DOK1	0.110648	1.03899
DOK2	0.973185	1.05459
DOK3	0.0586901	1.15671
DOLPP1	0.465176	0.954897
DOPEY2	0.565645	0.98487
DPAGT1	0.735217	1.01087
DPCD	0.00373862	1.1483
DPEP1	2.02446e-07	1.52949
DPF2	0.0393562	0.951653
DPH1	0.246208	0.860072
DPH2	0.0366821	0.884545
DPH5	0.750993	0.987245
DPH6	0.926514	1.02912
DPM1	0.919362	1.0367
DPM3	0.800149	1.00953
DPP3	0.378688	0.996397
DPP4	9.05234e-06	1.35334
DPP7	0.0874476	1.13133
DPP8	0.0233424	1.11817
DPP9	0.0273232	1.04625
DPT	0.0186774	1.38733
DPY19L1	0.0634193	0.927671
DPY30	0.0103586	0.890852
DPYD	0.0358185	1.14498
DPYS	0.00927734	3.28629
DPYSL2	0.672929	0.992406
DPYSL3	0.0124743	0.747741
DPYSL4	0.750238	1.03308
DR1	0.000126497	0.88808
DRAP1	0.000675843	0.839938
DRC7	0.0072762	0.822444
DRG1	0.565645	1.04632
DRG2	0.054769	1.03518
DSC2	0.00179402	0.828332
DSCR3	0.00907005	1.04501
DSG2	0.0504398	0.925006
DSP	0.600514	1.01456
DST	0.946191	0.985919
DSTN	0.0669183	0.908864
DTD1	0.0393562	0.801535
DTNA	0.0118405	0.863358
DTNBP1	0.00125244	0.869842
DTX3L	0.0038356	0.803287
DTYMK	0.129308	1.03026
DUOX2	0.000592709	0.624782
DUOXA2	0.0579834	0.747993
DUS1L	0.539919	0.975607
DUS2	0.330261	1.04081
DUS3L	0.279891	1.05597
DUSP12	0.809166	1.09136
DUSP23	0.0313317	1.0722
DUSP3	0.270237	1.02761
DUT	0.000430483	0.83052
DVL2	3.48995e-05	0.789704
DVL3	0.155971	0.872968
DYNC1H1	0.946191	1.01534
DYNC1I2	7.42242e-05	0.881358
DYNC1LI1	0.839524	0.995428
DYNC1LI2	0.000501483	0.911333
DYNLL1	0.0327721	0.966836
DYNLL2	0.488181	0.91081
DYNLRB1	0.0196115	0.930122
DYNLT1	0.594814	0.927732
DYNLT3	0.82635	0.980559
DYRK1A	0.00257874	1.25822
DYSF	0.761264	1.05462
E2F4	0.126213	0.951336
EARS2	0.12497	0.930761
EBAG9	0.501587	0.989736
EBNA1BP2	0.00614141	0.899509
EBP	0.13237	1.20517
ECE1	0.101225	1.06184
ECH1	0.162911	1.125
ECHDC1	0.531753	0.974851
ECHDC2	0.00200093	1.2736
ECHDC3	4.89075e-05	1.55534
ECHS1	0.00516418	1.22263
ECI1	0.360497	1.00218
ECI2	0.0260864	1.11441
ECM1	0.00157013	1.39221
ECM29	0.00407423	1.08621
ECSIT	0.660629	0.95677
ECT2	0.859573	1.06694
EDC3	0.202515	1.04618
EDC4	0.722957	0.99917
EDEM3	0.216655	0.938942
EDF1	0.00299947	0.85707
EEA1	0.00299947	0.895947
EED	0.846924	0.974002
EEF1A1	0.325751	1.05177
EEF1B2	0.892621	1.01101
EEF1D	0.0072762	0.898185
EEF1E1	0.369525	1.02725
EEF1G	0.369525	1.02997
EEF2	0.710331	1.02534
EEF2K	0.550873	0.993141
EEFSEC	0.196474	1.04529
EEPD1	0.000703334	1.28683
EFCAB14	0.921715	1.01839
EFEMP1	0.143003	0.882962
EFEMP2	0.0695892	0.830211
EFHD1	0.151072	1.17967
EFHD2	0.0177814	0.93903
EFNA1	7.62939e-05	1.85552
EFNB1	0.624273	0.952574
EFNB2	0.0106555	0.774513
EFR3A	0.410765	0.945052
EFTUD1	0.143003	1.08595
EFTUD2	0.588786	1.03658
EGFL7	0.00524902	1.94284
EGFR	0.120744	1.08083
EGLN1	0.0483821	1.07408
EHBP1	0.583008	0.988526
EHBP1L1	0.00167876	0.895365
EHD1	0.262857	1.03837
EHD2	4.31901e-08	0.698847
EHD3	0.0166016	1.35053
EHD4	0.520683	1.04826
EHF	0.193726	0.917851
EHHADH	0.000268389	1.41201
EHMT1	0.190094	0.930157
EHMT2	0.0801958	1.10552
EI24	0.919362	0.981846
EIF1	0.143003	0.898014
EIF1AD	0.474905	1.05853
EIF1AX	0.21499	1.12646
EIF1AY	0.146484	1.1547
EIF2A	0.133758	0.979853
EIF2AK2	0.577162	1.01294
EIF2AK4	0.608884	0.972538
EIF2B1	0.477588	1.04081
EIF2B2	0.262857	0.963262
EIF2B3	0.905978	1.0263
EIF2B4	0.108717	0.963395
EIF2B5	0.334232	1.00808
EIF2D	0.00769296	0.935225
EIF2S1	0.636298	1.0232
EIF2S2	0.0842443	0.914253
EIF2S3	0.800149	1.02644
EIF3A	0.0260864	0.930258
EIF3B	0.722957	1.04275
EIF3C	0.0068792	0.953038
EIF3D	0.660629	1.0258
EIF3E	0.672929	1.01996
EIF3F	0.406984	1.03708
EIF3G	0.000247524	0.857085
EIF3H	0.360497	0.987991
EIF3I	0.761264	1.05554
EIF3J	0.0072762	0.923197
EIF3K	0.710331	0.988545
EIF3L	0.520683	1.03049
EIF3M	0.0112345	1.11964
EIF4A1	0.748426	1.05713
EIF4A2	0.919362	0.987618
EIF4A3	0.387987	1.02942
EIF4B	8.12729e-05	0.801147
EIF4E	0.0463934	0.952689
EIF4E2	0.208687	0.928864
EIF4EBP1	0.202311	0.907926
EIF4EBP2	0.0796814	1.08611
EIF4ENIF1	0.311794	0.939577
EIF4G1	0.000430483	0.899641
EIF4G2	0.387987	0.988469
EIF4G3	0.334232	0.938265
EIF4H	0.0358185	0.893035
EIF5	0.865999	1.03344
EIF5A	0.932767	1.03853
EIF5B	0.054769	0.966007
EIF6	0.0196115	1.0373
ELAC2	0.892621	1.05063
ELANE	0.190563	1.19817
ELAVL1	0.509729	0.989946
ELF1	0.498895	0.970521
ELF3	0.0570439	1.07476
ELMO1	0.787129	1.04336
ELMO2	0.360497	1.04779
ELMO3	0.284213	1.07912
ELMOD2	0.147801	1.01296
ELMSAN1	0.474905	0.920688
ELN	0.110421	0.891595
ELOF1	0.12032	0.915575
ELOVL1	0.429367	0.941593
ELP2	0.0118026	1.11396
ELP3	0.374079	1.04957
ELP6	0.0180817	0.879891
Em:AP000351.3	0.30127	1.07495
EMC1	0.722957	0.985453
EMC10	0.37773	0.966705
EMC2	0.179124	1.05619
EMC3	0.588786	0.987133
EMC4	0.455916	1.02607
EMC6	0.730989	0.969902
EMC7	0.582386	0.971802
EMC8	0.456777	1.01205
EMD	0.774166	0.967794
EMG1	0.34285	1.0687
EMILIN1	0.138323	0.774113
EMILIN2	0.0138298	1.36396
EML1	0.000121573	0.861127
EML2	0.221425	0.95818
EML3	0.542938	1.00067
EML4	4.23557e-05	1.1413
EMR2	0.714844	1.10624
ENAH	0.000150225	0.779171
ENDOD1	0.735656	1.02246
ENDOG	0.624273	1.00371
ENG	0.0327721	1.15339
ENGASE	0.0907456	1.08363
ENO1	0.179124	1.05816
ENO2	0.0273232	1.11867
ENO3	3.62396e-05	2.52091
ENOPH1	0.0842443	1.06364
ENOSF1	0.0046648	1.17108
ENPEP	9.61954e-05	1.56327
ENPP3	0.083252	1.17703
ENPP4	0.588786	0.998447
ENSA	0.0781152	0.872315
ENTPD1	0.00191626	0.686711
ENTPD5	0.116627	1.13972
ENTPD6	0.195633	1.14058
ENY2	0.0169222	0.905692
EOGT	0.00612921	0.885866
EP300	0.760864	0.98927
EP400	0.229309	0.953366
EPB41	0.774166	0.970291
EPB41L1	0.367257	1.10989
EPB41L3	0.234696	0.915048
EPB41L4B	0.0167277	1.11418
EPB41L5	0.0038356	1.12522
EPB42	0.735656	1.02221
EPCAM	0.865999	1.01531
EPDR1	0.0393562	1.16515
EPHB2	0.369525	0.95018
EPHB3	0.44656	1.04074
EPHB4	0.0646493	0.944912
EPHX1	0.0072762	1.17725
EPHX2	0.00191626	1.22573
EPM2A	0.368277	0.911011
EPM2AIP1	0.926514	1.01047
EPN1	0.0723445	0.942891
EPN2	1.18986e-05	0.837704
EPPK1	0.748426	0.961717
EPRS	0.839524	1.00813
EPS15	0.000268389	0.924187
EPS15L1	0.000247524	0.854051
EPS8	1.55147e-05	1.29224
EPS8L1	0.298957	1.07597
EPS8L2	0.000314944	1.17097
EPS8L3	0.0186774	1.23884
EPT1	0.197625	1.11465
EPX	2.11756e-05	0.602876
ERAL1	0.00360935	0.882109
ERAP1	0.636298	0.99397
ERAP2	0.00557882	0.907511
ERBB2	0.0072762	0.850923
ERBB2IP	0.436471	1.00941
ERBB3	0.438001	1.03583
ERC1	0.0038356	0.908354
ERCC2	0.524913	0.991519
ERCC3	0.0355817	0.897795
ERCC4	0.172607	0.866381
ERGIC1	0.06433	1.06728
ERGIC2	0.839355	0.996264
[truncated: 5,003 more rows]

## Sheet: S3B
Gene	P value	FC (T/N)
A1BG	2.10479e-07	0.590546
A1CF	0.295995	1.08375
A2M	6.98492e-10	0.569465
AAAS	1.14485e-05	1.17403
AACS	0.608817	1.002
AAGAB	0.0247491	1.19866
AAK1	0.376475	0.91772
AAMDC	0.000109918	0.810253
AAMP	0.386161	1.05748
AAR2	0.00201416	1.18386
AARS	7.53948e-05	1.09766
AARS2	0.0307107	0.934089
AASDHPPT	9.11884e-05	1.16224
AASS	4.13358e-05	0.806437
AATF	8.00937e-08	1.48003
ABAT	0.957828	0.983168
ABCA8	2.32831e-10	0.434358
ABCB1	0.00110355	0.752572
ABCB10	0.376475	0.964146
ABCB6	0.0148652	1.17905
ABCB7	0.00255407	1.15615
ABCB8	0.0840655	1.04491
ABCC1	3.45288e-07	1.21919
ABCC3	4.65661e-10	0.721198
ABCC4	0.00618753	0.864482
ABCD1	0.813923	1.03839
ABCD3	0.633793	0.906903
ABCE1	1.16415e-09	1.28362
ABCF1	0.818716	1.02615
ABCF2	2.32831e-10	1.36412
ABCF3	2.4799e-05	1.16426
ABHD10	0.00158063	1.08453
ABHD11	0.321474	1.06625
ABHD12	0.000244919	1.11158
ABHD14B	0.000109918	0.856714
ABHD16A	0.000514496	1.08492
ABHD17B	0.51709	1.05473
ABHD17C	0.541748	0.942392
ABHD6	0.000407934	0.833752
ABI1	0.436769	0.971105
ABI3	0.000239253	0.769663
ABI3BP	2.32831e-09	0.364331
ABL1	0.375732	0.949124
ABLIM1	0.502123	1.05225
ABLIM2	0.807739	1.2273
ABO	0.00012064	0.751119
ABR	0.108506	0.939704
ABRACL	0.711099	1.04917
ABT1	3.016e-05	1.39327
ACAA1	0.548331	0.931452
ACAA2	7.1479e-08	0.70526
ACACA	1.02036e-05	1.21719
ACACB	0.899933	1.03244
ACAD10	0.00656762	0.868549
ACAD11	0.00262451	0.614073
ACAD8	1.53296e-06	0.808808
ACAD9	0.0207654	1.05512
ACADM	4.65661e-10	0.622273
ACADS	2.32831e-10	0.443612
ACADSB	0.000206071	0.821737
ACADVL	1.62981e-08	0.72097
ACAN	0.678772	0.989517
ACAP1	0.0245361	0.746237
ACAP2	0.00158063	0.931125
ACAT1	6.98492e-10	0.635876
ACAT2	0.201088	1.06296
ACBD3	0.00043834	1.13909
ACBD5	0.00332133	1.11566
ACBD6	0.00745201	1.29605
ACE	5.09948e-05	0.821788
ACE2	0.000213146	1.77627
ACIN1	0.000132058	1.09185
ACLY	1.0028e-06	1.26116
ACO1	0.00118713	0.848772
ACO2	2.04891e-08	0.681321
ACOT1	2.63029e-06	0.847349
ACOT11	1.28057e-08	0.675779
ACOT13	0.901796	1.03306
ACOT7	0.149539	1.05586
ACOT8	0.000109918	1.23165
ACOT9	8.63802e-08	1.17733
ACOX1	0.000120529	0.762188
ACOX2	0.785742	0.986094
ACOX3	0.971878	0.986541
ACOXL	0.198076	1.23196
ACP1	0.287803	1.0121
ACP2	1.24797e-07	0.790615
ACP5	0.00272952	0.784655
ACP6	1.28294e-05	1.1372
ACPP	0.898736	0.937387
ACSF2	0.00043834	0.684202
ACSF3	0.279761	0.939196
ACSL1	0.121088	1.16731
ACSL3	4.7381e-07	1.24187
ACSL4	4.65661e-10	1.75183
ACSL5	0.20751	1.05436
ACSM2A	0.0037809	0.83297
ACSM3	8.63802e-08	0.66927
ACSS1	0.42636	1.09051
ACSS2	6.43777e-07	0.754918
ACSS3	0.086502	0.853376
ACTA2	0.0370099	0.704644
ACTBL2	0.153076	0.830724
ACTG2	0.735352	0.935012
ACTL6A	5.82077e-09	1.23549
ACTN1	4.61398e-05	1.14645
ACTN4	0.00075932	1.11435
ACTR10	0.000404198	0.926642
ACTR1A	1.24797e-07	0.829087
ACTR1B	3.06244e-05	0.882939
ACTR2	0.00696787	1.06301
ACTR3	0.00783236	1.06792
ACTR5	0.380194	1.06785
ACY1	0.0405391	1.08235
ACYP1	0.000106774	0.845645
ACYP2	0.803955	1.00442
ADA	0.000404198	0.814159
ADAM10	6.84655e-05	0.833093
ADAM17	0.0387414	1.11689
ADAM9	0.000132058	1.1686
ADAMDEC1	2.08616e-07	0.508657
ADAMTSL1	0.14848	0.71984
ADAMTSL4	1.04075e-07	0.466607
ADAP1	0.17752	1.03123
ADAR	2.32831e-10	1.35607
ADARB1	2.30409e-06	0.583045
ADCK1	0.211426	1.07699
ADCK3	0.87394	1.05446
ADCK4	0.0214288	1.1627
ADCY6	0.00012207	0.687473
ADD1	4.65661e-10	0.695133
ADD2	0.000976563	0.560978
ADD3	3.25963e-09	0.712752
ADH1A	0.00113155	0.803814
ADH1B	2.32831e-10	0.208201
ADH1C	2.32831e-10	0.185765
ADH4	2.01515e-06	0.833437
ADH5	2.32831e-10	0.620915
ADH6	6.53267e-05	0.600662
ADI1	7.48085e-07	1.26888
ADIRF	0.295995	0.973684
ADK	0.0129718	1.08303
ADNP	2.32831e-09	1.47742
ADO	1.99967e-05	1.11758
ADPGK	0.182669	1.03569
ADPRH	0.164496	0.955611
ADPRHL2	0.404495	0.974897
ADRBK1	0.0575279	1.04861
ADRM1	2.32831e-10	1.21557
ADSL	0.00456063	0.86868
ADSS	9.11884e-05	1.10114
AEBP1	0.0370099	1.15493
AES	0.735352	1.04701
AFAP1	0.0178703	1.19416
AFAP1L2	0.190094	0.920102
AFF4	0.0673828	1.32062
AFG3L2	1.28294e-05	0.844804
AFM	2.56114e-08	0.628781
AFTPH	0.130073	0.95999
AGA	0.00118713	0.837693
AGAP1	0.00418091	0.836529
AGAP3	0.926514	1.01341
AGFG1	1.0028e-06	1.17123
AGFG2	3.06244e-05	0.771388
AGK	0.000120529	1.14742
AGL	2.32831e-10	0.775053
AGMAT	0.0969531	0.903474
AGO1	8.07503e-06	0.870269
AGO2	3.41027e-06	1.19781
AGO3	0.900083	1.02302
AGPAT1	0.287803	1.03691
AGPAT2	0.00714493	1.19562
AGPAT3	0.791411	0.979851
AGPAT5	0.711099	0.978472
AGPAT6	0.000419617	1.18324
AGPAT9	0.0109863	0.726682
AGPS	0.032195	1.02621
AGR2	0.0122857	0.728104
AGR3	2.01515e-06	0.576223
AGRN	0.234644	0.964288
AGT	2.99746e-06	0.673296
AGTRAP	0.707846	0.977499
AGXT	0.00135648	0.879318
AHCTF1	1.62981e-08	1.21436
AHCY	1.28294e-05	1.25708
AHCYL1	1.00117e-08	0.748856
AHCYL2	4.65661e-10	0.477667
AHNAK	3.45288e-07	0.682015
AHNAK2	0.176808	0.835862
AHSA1	1.14485e-05	1.20125
AHSG	2.48896e-07	0.535742
AIDA	0.737573	1.00348
AIF1	1.28294e-05	0.731219
AIFM1	0.00696787	1.07824
AIFM2	0.153646	0.982419
AIG1	0.014722	1.29837
AIM1	0.91577	1.01054
AIMP1	0.000703334	1.0984
AIMP2	4.39445e-06	1.17822
AIP	0.00238866	1.16829
AK1	0.777849	1.0292
AK2	0.777849	0.973717
AK3	0.00582675	0.889261
AK4	0.737573	0.976408
AKAP1	0.000158151	1.21573
AKAP12	7.16932e-06	0.474196
AKAP13	0.711099	0.962792
AKAP17A	0.00110355	1.10042
AKAP2	0.621252	1.05813
AKAP5	0.000610352	0.483462
AKAP7	0.00415134	0.564307
AKAP8	5.52973e-07	1.23748
AKAP8L	1.15763e-06	1.18207
AKAP9	0.000290246	0.900058
AKR1A1	3.39793e-05	0.821655
AKR1B1	1.00117e-08	0.585422
AKR1B10	2.32831e-10	0.417893
AKR1C1	6.4075e-07	0.665559
AKR1C3	6.98492e-10	0.595879
AKR1C4	8.2016e-05	0.797978
AKR1D1	0.000107646	0.700914
AKR7A2	1.28057e-08	0.727337
AKR7A3	7.53948e-05	0.725733
AKT1	0.321474	1.06313
AKT1S1	1.34706e-05	1.24923
AKT2	0.129395	1.09181
AKTIP	0.399743	1.03336
ALAD	1.16415e-09	0.767624
ALCAM	0.0737138	0.908519
ALDH16A1	2.2281e-05	0.830706
ALDH18A1	5.82077e-09	1.46053
ALDH1A1	2.56114e-08	0.4338
ALDH1A3	4.96842e-05	1.38589
ALDH1B1	0.621252	1.07516
ALDH1L1	0.00194781	0.771777
ALDH1L2	4.04892e-07	0.62319
ALDH2	0.901796	1.00194
ALDH3A1	0.000123337	0.7179
ALDH3A2	1.53296e-06	0.654139
ALDH3B1	0.00276632	1.16469
ALDH4A1	0.000158151	1.16536
ALDH5A1	0.0933224	0.891205
ALDH6A1	2.93599e-07	0.704321
ALDH7A1	0.0187569	0.875799
ALDH8A1	0.00106812	0.860233
ALDH9A1	2.99746e-06	0.758982
ALDOA	0.0463479	1.05656
ALDOB	0.887851	1.00644
ALDOC	0.0152303	1.14263
ALG1	0.0307107	1.06176
ALG10B	0.0062809	0.855507
ALG11	0.684959	1.00913
ALG12	0.153076	0.943275
ALG13	0.17752	0.976188
ALG2	0.00137137	0.866749
ALG3	0.000488281	1.41037
ALG5	0.00485215	1.10222
ALG6	0.0478516	1.10289
ALG9	0.047259	0.923314
ALKBH5	0.873988	0.971689
ALOX15	0.338566	0.890647
ALOX5	0.20751	0.880534
ALOX5AP	0.424753	1.0424
ALPL	0.00814298	0.684022
ALYREF	1.16415e-09	1.40679
AMACR	1.28294e-05	1.32152
AMBP	2.01515e-06	0.580191
AMDHD2	2.04891e-07	0.810026
AMER3	0.000522614	0.314558
AMFR	0.168793	1.05949
AMPD2	0.0122857	1.05288
AMPD3	0.0679592	1.06528
AMT	7.48085e-07	0.725517
AMY2A	4.19617e-05	0.500615
ANAPC1	0.00100231	1.15122
ANAPC2	0.266113	1.05864
ANAPC4	0.489967	0.971132
ANAPC5	0.00460464	1.13744
ANAPC7	4.65661e-10	1.32968
ANG	1.14485e-05	0.595846
ANGEL2	0.00239944	1.35208
ANGPTL2	0.672024	1.10395
ANK1	8.67061e-07	0.591265
ANK2	2.32831e-10	0.379807
ANK3	2.32831e-10	0.724956
ANKFY1	3.18978e-08	0.80468
ANKHD1	7.53948e-05	1.17578
ANKLE2	1.49012e-06	1.27356
ANKMY2	8.67061e-07	0.838979
ANKRD10	0.187622	1.23262
ANKRD13A	0.000514496	0.816032
ANKRD17	0.00145748	1.20756
ANKRD22	1.43596e-05	1.28715
ANKRD23	0.168793	0.948729
ANKRD28	0.458007	1.03855
ANKRD44	0.386161	0.903562
ANKRD54	0.746658	1.01194
ANKS1A	0.0604271	1.13424
ANKS4B	0.737573	0.975702
ANKZF1	0.0526408	1.13753
ANLN	7.62939e-05	2.00447
ANO10	3.45288e-07	0.694446
ANO6	0.220786	1.09805
ANO9	0.00341797	0.788961
ANP32A	0.0122857	1.13098
ANP32B	1.62981e-08	1.39735
ANP32E	0.000206071	1.27312
ANPEP	4.81959e-08	0.513427
ANTXR1	0.000322342	1.35168
ANTXR2	0.234762	0.874888
ANXA1	0.0767327	0.851607
ANXA11	0.0830636	0.934298
ANXA13	7.48085e-07	0.570237
ANXA2	0.025331	0.914307
ANXA3	2.32831e-10	2.21993
ANXA4	2.48896e-07	1.34744
ANXA5	0.0122857	0.860914
ANXA6	0.000475051	0.818318
ANXA7	9.08296e-06	0.891799
AOC1	2.32831e-10	0.576982
AOC3	3.25963e-09	0.373609
AOX1	1.28057e-08	0.684134
AP1AR	0.000732422	1.07864
AP1B1	0.00738915	0.956627
AP1G1	0.91577	1.00036
AP1G2	0.0449072	0.93711
AP1M1	0.479796	1.00864
AP1M2	0.0229528	0.84673
AP1S1	0.0307107	0.949362
AP2A1	0.234644	1.02545
AP2A2	2.32831e-10	0.785273
AP2B1	0.887851	0.996101
AP2M1	0.000158151	0.838012
AP2S1	8.07503e-06	0.865099
AP3B1	0.149539	1.01276
AP3D1	0.0129718	1.03692
AP3M1	0.0353429	0.932016
AP3M2	0.0189773	1.17685
AP3S1	0.000819258	1.16477
AP5M1	0.0214844	0.82366
AP5Z1	0.352459	1.00854
APAF1	0.985937	1.01664
APBB1IP	0.0462626	0.72031
APCS	4.7381e-07	0.31286
APEH	0.0104111	0.926219
APEX1	0.0122857	1.19643
API5	3.45288e-07	1.23887
APIP	0.646437	0.986872
APLP2	0.0336814	1.12434
APMAP	0.188668	1.06071
APOA1	4.61398e-05	0.616823
APOA1BP	0.0652196	1.04819
APOA2	1.99967e-05	0.579625
APOA4	1.04075e-07	0.605279
APOB	0.00829845	0.828981
APOBEC3C	0.032341	0.826067
APOBR	4.81959e-08	0.621242
APOC1	0.0353429	0.744195
APOC3	0.000100158	0.583186
APOC4-APOC2	0.00515984	0.785968
APOD	1.99967e-05	0.733049
APOE	0.00291552	0.795991
APOF	0.000162303	0.722958
APOH	0.000290246	0.730952
APOL1	0.00656762	0.840439
APOL2	0.0707899	1.08191
APOL3	3.9041e-05	0.719689
APOM	0.146517	0.94912
APOO	0.887195	1.00858
APOOL	0.00984366	0.945591
APP	2.04891e-08	1.4828
APPL1	3.18978e-08	0.836244
APPL2	2.32831e-10	0.688833
APRT	0.42636	1.10015
APTX	0.190814	1.10544
AQP1	0.0072909	0.779622
AQP8	5.96046e-07	0.31316
AQR	0.00088339	1.11687
ARAF	0.646437	0.983236
ARAP1	0.646437	0.973191
ARCN1	0.182669	1.06616
ARF1	0.818716	0.970384
ARF4	0.0370099	1.19063
ARF5	0.139552	1.04155
ARF6	5.63085e-05	0.825856
ARFGAP1	2.32831e-10	1.52016
ARFGAP2	2.48896e-07	1.15812
ARFGAP3	6.21183e-05	1.21991
ARFGEF1	0.0207654	1.05128
ARFGEF2	0.00137137	1.07937
ARFGEF3	0.026229	1.19391
ARFIP1	0.0292838	0.931353
ARFIP2	0.144481	0.877404
ARFRP1	0.380984	0.98052
ARG1	0.241792	1.05545
ARGLU1	3.06244e-05	1.20642
ARHGAP1	0.00255407	1.11341
ARHGAP10	0.00064981	0.892535
ARHGAP12	0.584276	0.940209
ARHGAP17	6.35698e-06	0.844311
ARHGAP18	0.000514496	1.1556
ARHGAP21	0.0140686	0.81666
ARHGAP23	0.00232506	0.70628
ARHGAP25	2.75723e-05	0.687348
ARHGAP26	0.0798486	0.925955
ARHGAP27	0.0767327	0.942614
ARHGAP30	7.62939e-05	0.633626
ARHGAP32	0.828785	0.995972
ARHGAP35	0.0234101	0.9
ARHGAP4	0.249088	0.963884
ARHGAP44	8.2016e-05	0.514606
ARHGAP5	0.516765	0.991402
ARHGAP9	0.0478516	0.828507
ARHGDIA	0.279761	0.993364
ARHGDIB	0.0337385	0.838728
ARHGEF1	0.00137137	1.08748
ARHGEF10L	0.00255407	0.862194
ARHGEF11	0.0196608	1.04905
ARHGEF12	0.0307107	0.95785
ARHGEF16	0.0933224	0.926614
ARHGEF17	0.899933	1.00893
ARHGEF18	7.48085e-07	1.35117
ARHGEF2	0.00618753	1.09487
ARHGEF40	0.124134	0.954538
ARHGEF5	0.000556855	1.20191
ARHGEF6	0.000169897	0.805808
ARHGEF7	0.100693	1.03188
ARID1A	0.971878	0.982449
ARID1B	0.000286535	1.14861
ARID2	0.0576879	1.10797
ARID3A	1.78814e-07	1.97319
ARID4A	0.113377	0.88966
ARID4B	0.145432	1.05089
ARIH1	0.0129718	1.1155
ARIH2	0.0576782	1.13855
ARL1	0.0292838	0.89243
ARL14EP	1	0.999444
ARL15	0.548331	0.93189
ARL2	0.0625692	1.03345
ARL2BP	0.000261307	1.21462
ARL3	0.000602316	1.12074
ARL6IP4	0.000703334	1.16833
ARL6IP5	0.12552	0.975058
ARL6IP6	0.104584	0.87645
ARL8A	4.61398e-05	1.18036
ARL8B	0.249088	1.04584
ARMC1	0.00485215	1.17456
ARMC10	2.32831e-09	1.33772
ARMC6	0.00577649	1.20767
ARMC8	0.0919496	0.943686
ARMCX3	1.33342e-06	1.34469
ARMT1	0.0279126	1.08765
ARPC1A	7.1479e-08	0.770201
ARPC1B	0.000100158	1.20116
ARPC2	0.130073	1.03725
ARPC3	0.0575279	1.07291
ARPC4	0.42636	0.980575
ARPC5	0.0229528	1.03963
ARPC5L	1	1.02876
ARPP19	0.438001	1.01207
ARRB1	1.00117e-08	0.750696
ARRB2	0.0214288	0.897972
ARRDC1	6.3315e-05	1.37653
ARSA	4.04892e-07	0.578027
ARSB	0.00202018	0.826633
ARSD	6.67572e-06	0.88717
ARSE	0.000602316	1.16478
ARVCF	0.0386353	1.35535
AS3MT	0.266113	0.855627
ASAH1	2.4799e-05	0.616859
ASAP1	0.348303	1.03483
ASAP2	0.00374443	0.89597
ASB9	0.0922852	1.17219
ASCC1	0.00167274	1.12866
ASCC2	0.403748	1.07745
ASCC3	0.000315627	1.1146
ASF1A	0.0726528	1.08137
ASH2L	0.00022474	1.08395
ASL	0.00428456	0.840446
ASMTL	0.00272952	0.911885
ASNA1	0.12552	1.06585
ASNS	4.7381e-07	1.47541
ASPA	3.05176e-05	0.28537
ASPH	2.04891e-08	1.46203
ASPN	1.15763e-06	0.371325
ASPSCR1	0.00878836	1.08201
ASRGL1	0.2435	0.880539
ASS1	0.846236	1.05828
ASUN	1.86265e-09	1.23678
ATAD1	0.00272952	1.04589
ATAD2	6.14673e-08	1.47775
ATAD3A	2.63029e-06	1.2219
ATE1	0.160046	0.93167
ATF1	0.049366	1.09454
ATF7	0.610152	1.01687
ATF7IP	0.0258217	1.06906
ATG101	0.541748	0.961487
ATG12	0.284164	1.08969
ATG16L1	0.608817	1.01428
ATG3	0.121088	0.956147
ATG4B	0.32721	0.946266
ATG5	0.0551331	0.947981
ATG7	0.011631	0.931814
ATG9A	0.00128923	1.19532
ATIC	5.52973e-07	1.23373
ATL1	0.00202513	0.80503
ATL2	0.000475051	1.24597
ATL3	0.59649	0.997272
ATM	0.0528197	0.926214
ATOX1	0.584276	1.00844
ATP10B	0.547668	0.984267
ATP11A	0.000353813	1.21693
ATP11B	3.8743e-06	1.17519
ATP11C	0.489967	0.954942
ATP13A1	0.479796	0.998583
ATP13A3	0.00507164	1.24518
ATP1A1	1.14485e-05	0.795984
ATP1A3	0.000976563	0.582849
ATP1B1	0.000951971	0.799843
ATP1B3	8.29522e-05	0.785684
ATP2A2	0.00548445	1.08091
ATP2A3	4.04892e-07	0.680904
ATP2B1	7.1479e-08	0.71977
ATP2B4	7.16932e-06	0.747851
ATP2C1	0.00022474	1.13304
ATP5A1	2.32831e-09	0.681671
ATP5B	7.68341e-09	0.733346
ATP5C1	6.98492e-10	0.742071
ATP5D	5.82077e-09	0.749746
ATP5E	2.32831e-09	0.669392
ATP5F1	3.25963e-09	0.700084
ATP5H	2.32831e-10	0.704531
ATP5I	4.65661e-10	0.754657
ATP5J	2.32831e-10	0.695524
ATP5J2	2.82489e-05	0.697125
ATP5J2-PTCD1	8.63802e-08	0.743587
ATP5L	2.32831e-10	0.658599
ATP5O	2.32831e-09	0.692496
ATP5S	0.762139	1.00009
ATP5SL	0.390247	1.02943
ATP6AP1	1.02073e-06	1.45318
ATP6AP2	8.37296e-05	1.2829
ATP6V0A1	0.249088	0.963504
ATP6V0A2	0.000381403	1.16808
ATP6V0C	0.328949	1.29008
ATP6V0D1	0.0405391	1.08554
ATP6V0D2	0.828785	1.0138
ATP6V1A	0.176808	0.98094
ATP6V1B2	0.0265956	0.90137
ATP6V1C1	0.000651072	1.10756
ATP6V1D	7.53948e-05	0.893396
ATP6V1E1	0.0279126	0.917396
ATP6V1F	0.0533774	0.913839
ATP6V1G1	0.0505856	0.923617
ATP6V1H	0.00829845	0.934835
ATP7A	0.116685	1.05235
ATP8A1	9.53674e-06	0.634309
ATP8B1	4.65661e-10	0.596567
ATP9A	0.000206071	1.16457
ATPAF1	0.321474	0.941801
ATPAF2	0.176808	0.885447
ATPIF1	0.0104111	0.89638
ATRN	4.76837e-06	0.718118
ATRX	4.7381e-07	1.25643
ATXN10	0.00485215	1.0814
ATXN1L	0.12973	1.10757
ATXN2	0.00829845	1.09891
ATXN2L	6.98492e-10	1.34349
ATXN3	0.0254226	0.868274
ATXN7L3B	0.672075	0.995398
AUH	8.07503e-06	0.845663
AUP1	0.395994	0.998922
AURKAIP1	0.393073	1.01074
AURKB	4.57764e-05	1.66866
AVEN	0.935399	1.00313
AVL9	3.45316e-05	1.29439
AZGP1	1.28294e-05	0.643773
AZU1	1.00117e-08	1.9798
B2M	5.63085e-05	0.668596
B3GALT5	3.45521e-07	0.495259
B3GALTL	0.00049448	1.21495
B3GAT3	0.0362339	1.1322
B3GNT3	0.0197396	1.08339
B3GNT6	1.89524e-06	0.475669
B3GNT7	0.00427246	0.521171
B4GALNT2	4.65661e-08	0.457109
B4GALT1	7.53948e-05	1.30589
B4GALT3	0.267578	1.08336
B4GALT4	0.214076	0.912253
BABAM1	0.182669	0.9952
BACH1	0.330261	1.12386
BAG1	0.108506	0.884335
BAG2	0.386161	1.13718
BAG3	0.182669	1.10462
BAG4	0.0289307	1.33379
BAG5	0.0625692	0.91866
BAG6	8.63802e-08	1.17658
BAIAP2	1.57394e-07	1.39581
BAIAP2L1	3.18978e-08	1.34264
BAK1	5.03659e-06	0.807928
BANF1	0.0178161	1.06457
BASP1	0.249088	0.866461
BAX	0.201088	1.00917
BAZ1A	3.33786e-05	1.32478
BAZ1B	0.724296	1.05965
BAZ2A	0.176853	1.05114
BAZ2B	0.00193024	0.70307
BCAM	1.62981e-09	0.448204
BCAP29	0.971878	1.02233
BCAP31	4.04892e-07	1.33487
BCAR1	0.0550705	1.17396
BCAS1	4.81959e-08	0.420257
BCAS2	7.16932e-06	1.14548
BCAS3	0.0626264	0.953928
BCAT1	0.749598	1.09914
BCAT2	0.000342988	0.797437
BCCIP	2.10479e-07	1.35694
BCHE	1.90735e-06	0.373247
BCKDHA	0.0424048	0.924502
BCKDHB	0.87394	0.954311
BCKDK	0.0737138	1.0625
BCL10	0.0160541	0.95189
BCL2L1	5.03659e-06	1.33665
BCL2L13	0.0187569	0.904348
BCL2L14	0.504277	1.05843
BCL2L15	0.000372465	0.791381
BCL2L2	0.234644	1.07522
BCL7C	0.241253	0.936471
BCL9L	0.000305176	1.26462
BCLAF1	1.00117e-08	1.35682
BCR	0.00109267	1.32108
BCS1L	0.182669	1.07909
BDH1	5.63085e-05	0.698273
BDH2	6.43777e-07	0.605932
BECN1	0.19368	0.968246
BEND3	2.6226e-05	0.494687
BET1	1.63913e-07	1.23467
BET1L	0.00953641	1.1294
BGN	0.00930309	0.651556
BHLHA15	0.00246869	0.761283
BHMT	0.000255585	0.777117
BICD2	0.0933224	1.11654
BID	0.00354228	1.1049
BIN1	7.16932e-06	0.795138
BIN2	0.000145091	0.773752
BIN3	0.652841	0.991617
BIRC6	0.395994	0.985556
BIVM-ERCC5	0.791411	0.999081
BLMH	0.0528197	0.945161
BLOC1S1	0.839256	1.02739
BLOC1S2	0.0148521	1.0839
BLOC1S3	0.971726	1.01405
BLOC1S4	0.112872	1.0701
BLOC1S5	0.000729602	1.09314
BLOC1S6	0.0182343	1.12303
BLVRA	0.0337385	0.870494
BLVRB	2.32831e-10	0.658579
BMP1	1.33514e-05	1.67717
BMP2K	0.00870546	0.920424
BMS1	1.04308e-07	1.42848
BNIP1	0.633793	0.988663
BNIP2	0.855225	0.954118
BOD1L1	0.0353429	1.07902
BOLA2	2.04891e-08	1.16032
BOLA3	0.0170898	0.81651
BOP1	4.65661e-10	1.52638
BPGM	4.81959e-08	0.680747
BPHL	0.00332133	1.09254
BPI	0.000107646	1.53854
BPNT1	0.94379	0.986077
BPTF	0.00619499	1.13218
BRAP	0.036435	1.06279
BRAT1	0.0318958	1.18189
BRCC3	0.386161	0.968588
BRD1	0.390991	0.951635
BRD2	0.000169897	1.13555
BRD3	4.91738e-07	1.22205
BRD4	4.39445e-06	1.10282
BRD7	0.00100708	1.28181
BRD8	0.000789642	1.14028
BRE	0.279761	0.962041
BRI3BP	0.349211	0.93449
BRIX1	2.99746e-06	1.31821
BRK1	0.002086	0.954732
BRMS1	0.430679	1.04427
BROX	0.0528197	1.08312
BRPF1	0.0150757	1.11205
BSDC1	0.0124665	0.810284
BSG	0.0652196	0.901341
BSPRY	0.165498	1.04035
BST1	0.165498	0.896828
BST2	9.11884e-05	0.735199
BTAF1	0.209928	1.06346
BTD	2.55182e-07	0.70664
BTF3	0.572177	1.00874
BTF3L4	0.00043834	1.16648
BTK	0.00714493	0.817074
BTN2A1	0.000287056	1.16198
BTN3A3	1.04904e-05	0.721209
BUB3	2.10479e-07	1.12136
BUD31	0.000404198	1.14918
BYSL	3.18978e-08	1.4793
BZW1	2.32831e-10	1.45166
BZW2	3.25963e-09	1.51327
C10orf11	0.105453	0.790034
C10orf32-ASMT	0.0219083	0.919087
C10orf54	0.00223392	0.799338
C10orf76	0.00266212	0.896386
C11orf31	0.12552	1.0939
C11orf54	5.82077e-09	0.731398
C11orf58	4.65661e-10	1.53046
C11orf68	0.210857	0.930901
C11orf96	0.390991	1.04392
C11orf98	0.0830636	1.13391
C12orf10	0.0187569	1.06589
C12orf4	2.98023e-08	0.456716
C12orf57	0.646437	1.01982
C14orf142	0.13475	0.935832
C14orf159	4.81959e-08	0.641802
C14orf166	0.0229528	1.05226
C15orf38-AP3S2	2.75723e-05	0.793044
C15orf40	0.26152	1.05769
C16orf13	0.289921	1.08723
C16orf58	0.53659	0.95048
C16orf62	3.93484e-08	0.711531
C17orf49	0.0022328	1.10376
C17orf59	0.0336814	0.913973
C17orf62	0.0463479	0.932437
C17orf75	5.02225e-05	1.22505
C17orf80	0.484606	0.971811
C17orf85	0.0897985	0.952763
C18orf32	0.474165	0.862588
C18orf8	0.169814	0.983075
C19orf25	1	0.979113
C19orf43	1.00117e-08	1.42689
C19orf52	0.444234	0.961489
C19orf53	4.99189e-07	1.50897
C19orf66	0.182669	0.951845
C1D	1.90735e-05	1.25157
C1GALT1	0.00384521	1.3592
C1GALT1C1	0.647655	1.13129
C1orf123	0.000404198	0.854914
C1orf131	0.000976563	1.41885
C1orf198	0.17798	1.05826
C1orf50	0.338742	1.06151
C1QA	6.35698e-06	0.741686
C1QB	1.79273e-05	0.777867
C1QBP	0.672024	1.02344
C1QC	2.30409e-06	0.680698
C1QTNF5	0.00341797	1.27861
C1R	0.42636	0.985998
C1RL	0.000176907	0.724406
C1S	0.171085	0.918837
C2	0.0522633	0.932356
C20orf24	0.263321	1.19395
C20orf27	0.100397	1.06055
C21orf140	0.62207	0.902802
C21orf33	4.97699e-06	0.773007
C21orf59	0.000125319	1.28335
C2CD2	0.0482788	0.513429
C2CD2L	0.000482559	0.824136
C2CD5	0.0241173	0.913472
C2orf47	0.750927	0.995386
C2orf49	5.61327e-05	1.16668
C2orf72	0.00168698	0.707914
C3	1.43596e-05	0.729456
C3orf58	0.0219083	1.08916
C4B	0.00548445	0.857075
C4BPA	0.13475	0.868267
C4BPB	0.524974	0.832147
C4orf27	0.840822	0.988836
C4orf3	0.000488281	1.4039
C4orf32	0.0639648	1.35674
C5	0.214076	0.82938
C5AR1	0.00202513	1.21225
C5orf22	0.655639	0.99971
C5orf24	0.00592852	1.26987
C5orf51	0.715133	1.06822
C6	0.227642	0.908784
C6orf132	3.14713e-05	1.44457
C6orf203	0.116776	0.922397
C6orf47	0.00882232	0.822335
C6orf89	0.0012207	1.29574
C7	0.000372465	0.658658
C7orf25	0.00202513	1.25243
C7orf50	7.53948e-05	1.25292
C7orf55	0.0314816	0.831398
C8A	0.139552	0.958439
C8B	0.060006	0.911276
C8G	0.0463479	0.845207
C8orf33	1.04904e-05	1.44729
C8orf82	0.846236	0.975568
C9	0.249088	0.877701
C9orf114	5.71832e-07	1.34644
C9orf142	1	0.989382
C9orf41	0.375458	1.05722
C9orf64	0.0160541	0.926533
C9orf78	0.000109918	1.16144
C9orf89	0.764353	0.963939
CA1	2.32831e-10	0.229509
CA12	4.47035e-08	0.431349
CA13	0.0229402	1.23395
CA2	2.32831e-10	0.194779
CA4	1.62981e-09	0.247464
CA9	0.0159302	1.09136
CAAP1	0.978915	0.963542
CAB39	0.00272952	0.918509
CAB39L	0.0506592	0.76968
CACNA2D1	0.000475051	0.695767
CACTIN	8.19564e-07	1.21316
CACYBP	7.1479e-08	1.39376
CAD	2.32831e-10	1.19393
CADM1	7.62939e-05	0.503448
CADM2	0.000244141	0.353321
CADM3	6.51926e-09	0.283522
CADPS	0.114177	1.23408
CALB2	7.68341e-09	0.254735
CALCOCO1	0.0426517	1.15404
CALCOCO2	0.000283264	0.847062
CALD1	0.405972	0.99683
CALM2	4.04892e-07	0.806298
CALML4	0.000188814	0.816099
CALR	0.750927	0.995371
CALU	7.1479e-08	1.40659
CAMK1	9.87053e-05	0.733726
CAMK1D	0.00829845	0.917831
CAMK2D	1.33342e-06	0.792253
CAMK2G	0.000703334	0.863463
CAMKK2	0.0236499	0.867673
CAMLG	0.629528	1.03033
CAMP	2.32831e-09	2.41468
CAMSAP1	0.000244141	1.57976
CAMSAP3	0.00606003	1.11398
CAND1	0.0129718	1.05864
CANT1	0.502123	1.01495
CANX	1.14485e-05	1.15802
CAP1	0.584276	0.962467
CAP2	9.08296e-06	0.653027
CAPG	5.09948e-05	1.3027
CAPN1	0.0207654	0.918887
CAPN15	0.390247	0.93296
CAPN2	2.63029e-06	0.82321
CAPN5	1.00117e-08	0.637743
CAPN6	0.377823	0.749901
CAPN7	0.019442	1.08271
CAPN9	7.24792e-05	0.479257
CAPNS1	0.00272952	0.887721
CAPRIN1	2.32831e-10	1.48638
CAPS	0.524974	0.840874
CAPZA1	0.00930309	0.92287
CAPZA2	0.00930309	0.911089
CAPZB	0.00783236	0.93419
CARD10	8.16584e-06	1.331
CARD8	0.0170898	0.860733
CARHSP1	1.62981e-08	1.28167
CARKD	0.214076	0.985091
CARM1	8.29522e-05	1.14874
CARS	0.985937	0.969729
CARS2	7.1479e-08	1.34333
CASC3	5.82077e-09	1.30738
CASC4	0.0575279	0.926697
CASK	0.31283	1.0088
CASKIN2	0.000133514	1.3153
CASP1	0.002086	0.757248
CASP10	0.0187569	0.853717
CASP3	0.376475	0.999778
CASP4	0.188668	1.12169
CASP6	0.0528197	0.916986
CASP7	2.56114e-08	0.725486
CASP8	0.516765	1.0257
CASP9	0.677704	1.02984
CAST	0.451477	1.02412
CASZ1	0.463135	1.12446
CAT	1.33342e-06	0.738122
CAV1	2.32831e-10	0.454853
CAV2	0.000554826	0.720279
CBFB	7.1479e-08	1.23774
CBL	0.711366	0.982807
CBLB	0.083252	1.29399
CBLL1	0.00463867	1.30858
CBR1	7.68341e-09	0.705989
CBR3	7.48085e-07	0.821945
CBR4	4.39445e-06	0.801163
CBWD2	0.00710106	1.19112
CBX1	0.53659	0.956101
CBX3	4.65661e-10	1.53097
CBX5	0.0152303	1.13802
CBX8	9.95584e-07	1.3053
CC2D1A	0.00043834	0.854014
CC2D1B	0.887195	0.987871
CCAR1	1.16415e-09	1.21441
CCAR2	0.584276	0.966766
CCBL1	0.00524902	0.758933
CCBL2	5.89062e-08	0.790094
CCDC115	0.726184	1.00589
CCDC117	0.190918	0.984547
CCDC12	0.00515984	1.20162
CCDC124	1.99967e-05	1.22261
CCDC127	0.691519	1.03467
CCDC132	0.0505856	0.941252
CCDC134	0.00663954	1.07596
CCDC141	1.90735e-05	0.4574
CCDC167	0.252104	1.11329
CCDC178	0.901796	1.0507
CCDC186	0.116685	1.04735
CCDC22	7.1479e-08	0.873335
CCDC25	0.0707899	0.92583
CCDC30	0.711161	1.02393
CCDC43	1.49012e-07	1.21459
CCDC47	0.53659	0.964843
CCDC50	0.59649	1.04603
CCDC51	0.0830636	1.03109
CCDC53	0.00255407	1.09225
CCDC58	1.75927e-06	1.27374
CCDC6	0.20751	1.07899
CCDC61	0.266113	0.906229
CCDC64B	9.39518e-06	0.712407
CCDC80	0.855336	1.02482
CCDC85C	0.012207	0.828071
CCDC86	2.32831e-10	1.7453
CCDC88A	0.974622	1.01412
CCDC88B	0.271006	0.950408
CCDC88C	0.539189	0.899791
CCDC9	1.43596e-05	1.25684
CCDC90B	0.000951971	1.16093
CCDC91	0.000256289	0.844398
CCDC93	2.63029e-06	0.894704
CCDC94	0.0134277	1.20733
CCK	0.13475	0.622984
CCL15	5.72205e-06	0.47783
CCL18	0.32473	1.12859
CCL20	3.33786e-05	1.42101
CCL21	6.55651e-06	0.579731
CCL24	0.871208	0.968499
CCM2	0.850098	0.982991
CCNB1	0.000656128	1.39299
CCNH	0.00384521	1.20071
CCNK	0.0337385	1.04384
CCNT1	0.000305176	1.39906
CCNY	0.228553	0.894262
CCP110	0.390991	1.15298
CCR10	0.000488281	0.129637
CCS	0.000651072	0.897861
CCT2	0.00194781	1.06287
CCT3	1.24797e-07	1.16335
CCT4	2.75723e-05	1.1467
CCT5	2.10479e-07	1.13807
CCT6A	4.7381e-07	1.16969
CCT7	0.0018178	1.09109
CCT8	6.43777e-07	1.14483
CCZ1B	0.214076	1.02911
CD109	0.00696787	0.756482
CD14	0.000109918	0.793511
CD151	0.025331	0.894363
CD163	1.77417e-07	0.577122
CD163L1	2.32831e-10	0.295954
CD177	0.000209127	0.470806
CD2	0.13237	0.670003
CD209	1.19209e-07	0.398245
CD248	0.000404198	0.780705
CD276	0.0435579	1.11951
CD2AP	6.84655e-05	0.856248
CD2BP2	0.00984366	1.11163
CD320	0.072998	1.14264
CD34	1.49012e-08	0.375658
CD36	4.65661e-10	0.360818
CD38	0.000120529	0.715281
CD3EAP	0.026229	1.16119
CD4	0.000329077	0.756683
CD40	0.0404897	0.88764
CD44	0.220786	0.975567
CD46	3.39793e-05	1.37166
CD47	2.2281e-05	0.806877
CD48	4.57466e-06	0.393298
CD53	0.336947	0.853816
CD55	0.0207654	0.833928
CD58	0.305309	1.07537
CD59	0.000132058	0.780426
CD5L	1.14485e-05	0.689259
CD63	0.33921	1.01132
CD74	0.021836	0.788266
CD81	7.48085e-07	0.654059
CD82	0.123093	1.14423
CD9	0.00402326	0.893951
CD93	0.00334167	1.19253
CD97	0.42636	1.03276
CD99	2.56114e-08	0.688407
CDA	0.0605652	1.0772
CDC123	1.19209e-05	1.77277
CDC16	0.115614	1.05744
CDC2	1.62981e-08	1.49908
CDC23	0.846236	1.05213
CDC26	3.99351e-06	1.24226
CDC27	0.000132058	1.24989
CDC34	0.00139976	1.1408
CDC37	9.11884e-05	1.12252
CDC37L1	0.0505371	1.13954
CDC40	0.171085	1.09167
CDC42	1.02036e-05	0.921567
CDC42BPA	0.578206	0.971188
CDC42BPB	0.633793	1.02107
CDC42BPG	0.129395	0.823557
CDC42EP1	0.00256009	1.17398
CDC42EP4	7.20471e-05	0.775734
CDC42EP5	0.645585	0.951271
CDC42SE1	0.0341797	1.10633
CDC5L	2.56114e-08	1.23292
CDC73	1.77417e-07	1.19008
CDCP1	0.818716	0.99427
CDH1	0.000514496	0.923697
CDH11	0.100693	1.13473
CDH13	0.0505856	0.889982
CDH17	5.63085e-05	0.810208
CDH19	0.070137	0.783095
CDH2	4.17233e-07	0.620334
CDH3	0.000244141	3.18243
CDH5	0.000149608	0.751585
CDHR2	0.469727	0.914795
CDHR5	4.40758e-05	0.736144
CDIPT	0.608817	1.01672
CDK11B	3.41027e-06	1.16184
CDK12	0.000372465	1.27451
CDK13	9.98378e-07	1.15498
CDK17	0.670973	1.02439
CDK2	1.18986e-05	1.22282
CDK2AP1	4.7381e-07	1.25809
CDK4	0.0307107	1.03605
CDK5	3.41027e-06	1.19255
CDK5RAP1	0.00415134	1.30221
CDK5RAP3	0.737573	0.981348
CDK6	0.0384184	1.09698
CDK7	4.57764e-05	1.24691
CDK9	0.000465095	1.17393
CDKAL1	0.0328941	1.10758
CDKN1B	0.00266212	0.829165
CDKN2A	0.00745201	1.13498
CDKN2AIP	0.0897985	1.05548
CDKN2AIPNL	0.344877	1.078
CDKN2C	0.00225526	0.805995
CDS1	0.850098	0.992772
CDS2	0.165498	0.932871
CDV3	1.62981e-09	1.66594
CDX1	0.348303	1.05361
CDX2	0.0905648	0.837455
CDYL	0.00544164	1.08306
CEACAM1	0.791411	0.9325
CEACAM5	1.16415e-09	3.08491
CEACAM6	0.00291552	1.26542
CEACAM7	8.67061e-07	0.457774
CEACAM8	0.359626	1.01718
CEBPB	9.53674e-07	2.01156
CEBPZ	4.65661e-10	1.53661
CECR1	4.76837e-06	0.539841
CECR5	0.805035	1.00676
CELA2A	1.63317e-05	0.453611
CELA3A	1.75927e-06	0.413149
CELF1	2.32831e-10	1.18737
CELF2	0.00377604	0.864989
CELF3	0.6698	0.90482
CEMIP	5.21541e-08	1.61358
CENPB	4.91738e-07	1.40441
CENPC	0.677246	1.01189
CENPF	2.04891e-08	0.633383
CENPV	0.00984366	1.17441
CEP170	0.859313	1.00108
CEP170B	0.181354	1.06061
CEP350	0.501587	1.04271
CEP41	0.0213723	1.19844
CEP55	1.90735e-05	1.5259
CEPT1	0.133621	1.17929
CERS2	0.000120223	1.25476
CERS6	1.53296e-06	1.46363
CES1	3.93484e-08	0.612572
CES2	0.000100158	0.562064
CES3	1.885e-06	0.703606
CETN2	0.00017287	1.17179
CFAP20	0.000651072	1.11293
CFAP43	0.0787293	1.13553
CFAP57	0.049366	0.910791
CFD	3.18978e-08	0.519325
CFDP1	3.06244e-05	1.25257
CFH	0.000404198	0.784442
CFHR1	0.279761	0.944804
CFHR2	0.107383	0.900667
CFHR3	0.00106452	0.628549
CFHR5	0.276815	0.879864
CFI	0.00137137	0.843433
CFL1	0.264126	1.02973
CFL2	1.0028e-06	0.5127
CFP	0.395994	0.885756
CGGBP1	0.00993151	1.12489
CGN	0.000514496	0.78437
CHAMP1	2.75723e-05	1.13199
CHCHD1	0.730989	1.00847
CHCHD10	0.000344958	0.658489
CHCHD2	1.14485e-05	1.25806
CHCHD3	0.524974	1.04007
CHCHD4	0.0393387	1.21725
CHCHD5	0.00423153	0.83303
CHCHD6	0.00075932	1.15489
CHCHD7	0.000607491	0.809441
CHD1	0.000144574	1.32711
CHD1L	0.00460464	1.08569
CHD2	0.000372465	1.11593
CHD4	4.42378e-09	1.27391
CHD6	0.855225	1.01102
CHD8	0.000152871	1.24925
CHDH	0.0505856	0.842471
CHEK2	0.00075932	1.12792
CHERP	1.28294e-05	1.18611
CHGA	2.32831e-10	0.140287
CHGB	0.00854492	0.479766
CHI3L1	0.000123337	1.76909
CHID1	0.00017287	0.818598
CHKB	4.74602e-05	0.820506
CHL1	5.96046e-08	0.468619
CHM	0.657827	0.950157
CHMP1A	4.04892e-07	1.28548
CHMP1B	0.00256009	0.859562
CHMP2A	0.000109918	0.859134
CHMP2B	5.82077e-09	1.37416
CHMP3	0.764353	1.01092
CHMP4A	0.160046	1.01999
CHMP4B	2.2281e-05	1.281
CHMP4C	0.388045	1.11075
CHMP5	0.405972	1.1
CHMP6	1.00117e-08	0.766818
CHMP7	0.515848	0.946467
CHORDC1	0.000951971	1.11842
CHP1	1.28057e-08	0.762709
CHP2	1.86265e-09	0.458789
CHPT1	0.785365	1.04396
CHRAC1	0.264526	1.05205
CHTF18	0.0424805	1.1995
CHTF8	0.00232506	1.55502
CHTOP	0.53659	1.05058
CHUK	0.556113	0.957368
CHURC1	0.735352	0.954655
CIAO1	0.0370099	0.964337
CIAPIN1	1.49012e-07	1.28526
CIB1	0.002086	1.18307
CIC	0.489967	1.02149
CILP	0.731718	0.927233
CIRBP	0.0207654	1.13632
CIRH1A	1.28057e-08	1.53322
CISD1	0.188668	0.920842
CISD2	0.165498	0.902222
CISD3	0.011631	0.80753
CIT	0.216309	1.06749
CKAP4	0.0405391	1.05428
CKAP5	1.77417e-07	1.13836
CKB	0.000109918	0.48694
CKMT1A	1.53296e-06	0.718962
CKMT2	0.370741	0.96329
CLASP1	1.15763e-06	1.16934
CLASP2	0.00354228	0.91565
CLASRP	0.923966	1.1095
CLC	0.00656762	0.56693
CLCA1	4.65661e-10	0.148531
CLCA4	2.32831e-10	0.235263
CLCC1	0.626346	0.988037
CLCN7	0.0327209	1.11763
CLDN3	0.0707899	0.941749
CLDN7	0.0140057	0.811088
CLDND1	1	1.05704
CLEC11A	9.08296e-06	1.3134
CLEC14A	0.0698171	1.17412
CLEC16A	0.00250483	1.35316
CLEC3B	2.4799e-05	0.588081
CLIC1	7.1479e-08	1.32108
CLIC2	3.18978e-08	0.567808
CLIC4	0.805035	0.993014
CLIC5	1.02036e-05	0.831323
CLIC6	0.000137394	0.666322
CLINT1	0.0737138	1.06195
CLIP1	0.234644	1.02783
CLIP2	0.0405391	0.942753
CLMN	0.000556855	0.807246
CLN5	0.366936	0.99728
CLN6	0.454834	0.845026
CLNS1A	0.0220975	1.11895
CLP1	0.029905	1.08038
CLPB	1.24797e-07	1.24465
CLPP	0.00043834	1.08109
CLPTM1	0.513484	0.973645
CLPTM1L	0.000236318	0.866383
CLPX	2.2281e-05	1.13036
CLRN3	0.00250793	1.35551
CLSTN1	0.0022328	1.09403
CLTA	0.0863796	1.11367
CLTB	0.00984366	0.881931
CLTC	0.201088	0.960933
CLTCL1	0.000195351	1.18498
CLU	0.0443405	0.727436
CLUH	0.777849	0.963907
CLYBL	6.21183e-05	0.771559
CMA1	1.16415e-09	0.267192
CMAS	0.985937	1.01002
CMBL	6.98492e-10	0.476162
CMC1	0.468833	0.997873
CMC2	0.0497101	1.08014
CMC4	0.724296	1.05782
CMIP	0.900083	1.02352
CMPK1	0.405972	1.06909
CMPK2	0.182669	0.928407
CMSS1	2.93599e-07	1.58549
CMTM4	0.409098	0.880204
CMTM6	0.691519	1.02183
CMTR1	0.0370099	1.11816
CMTR2	0.000534058	1.1955
CNBP	0.00696787	1.11578
CNDP2	1.77417e-07	0.749396
CNIH4	0.0289266	0.90309
CNN1	0.304337	0.708673
CNN2	2.32831e-10	1.96521
CNN3	0.000342988	1.25227
CNNM3	0.87394	0.948023
CNNM4	4.42378e-09	0.670787
CNOT1	2.4799e-05	1.10939
CNOT10	1.99967e-05	1.10608
CNOT11	0.00158328	1.12926
CNOT2	8.63802e-08	1.14731
CNOT3	0.000951971	1.0962
CNOT4	0.469727	1.07412
CNOT6L	0.609459	0.968928
CNOT7	0.252104	0.970523
CNP	0.00110355	0.887133
CNPY2	2.99746e-06	1.18934
CNPY3	2.48896e-07	1.20133
CNPY4	0.162353	0.942059
CNRIP1	1.49012e-07	0.496725
CNTNAP2	0.000289917	0.714643
COA1	0.00336456	1.16087
COA3	0.021836	0.865795
COA4	0.025331	1.14744
COA5	6.4075e-07	0.653964
COA6	0.737573	1.02495
COA7	2.01515e-06	1.33517
COASY	0.724296	1.00342
COBL	0.0140686	0.834971
COBLL1	0.0798486	0.897307
COG1	0.130073	0.916343
COG2	0.0737138	1.1059
COG3	0.0528197	1.1067
COG4	0.304337	1.02151
COG5	0.0767327	1.07252
COG6	0.0110065	1.11063
COG7	0.165498	1.0653
COG8	0.0830636	1.06574
COIL	0.0123596	1.20816
COL10A1	0.0456797	1.20159
COL11A1	0.725741	0.918635
COL11A2	0.441334	0.776848
COL12A1	2.32831e-10	2.45032
COL14A1	1.62981e-09	0.242869
COL15A1	1.60539e-05	0.675421
COL16A1	2.75448e-05	0.489703
COL17A1	0.866508	1.06006
COL18A1	0.00169554	0.759326
COL1A1	4.04892e-07	0.274834
COL1A2	8.67061e-07	0.292464
COL21A1	2.98023e-08	0.431114
COL28A1	2.32831e-10	0.309424
COL3A1	2.63029e-06	0.391568
COL4A1	0.00255407	0.824843
COL4A2	8.29522e-05	0.740252
COL4A3BP	0.220786	0.927454
COL4A6	0.00012207	0.290935
COL5A1	0.00829845	0.742837
COL5A2	0.000109918	0.464049
COL5A3	0.0015878	0.759276
COL6A1	4.04892e-07	0.51625
COL6A2	8.63802e-08	0.4404
COL6A3	3.45288e-07	0.51934
COL7A1	0.113377	1.1131
COL8A1	7.53948e-05	2.02222
COLEC12	5.96046e-07	0.475172
COLGALT1	7.68341e-09	1.27326
COMMD1	5.9735e-06	0.762337
COMMD10	0.0569678	0.963223
COMMD2	0.0173123	0.926878
COMMD3	0.106995	0.863137
COMMD3-BMI1	0.31283	0.987161
COMMD4	0.0919496	0.933829
COMMD5	0.00075932	0.915472
COMMD6	0.0022328	0.912614
COMMD7	0.00270773	0.897815
COMMD8	0.253436	0.978522
COMMD9	0.00075932	0.917321
COMP	0.00783236	1.7615
COMT	0.000144574	1.1353
COMTD1	0.00075932	0.838832
COPA	0.0337385	1.06744
COPB1	0.139552	1.05906
COPB2	0.256533	1.04701
COPE	0.154726	1.03388
COPG1	0.672024	1.02653
COPG2	0.00272952	1.07594
COPS2	0.160046	0.984384
COPS3	0.00696787	0.928212
COPS4	0.00878836	0.956605
COPS5	0.021836	0.970159
COPS6	6.84655e-05	0.904566
COPS7A	1.43596e-05	0.785626
COPS7B	0.971878	0.969598
COPS8	0.0136904	0.95071
COPZ1	0.271868	1.04739
COPZ2	0.566068	1.06687
COQ3	0.021836	0.890308
COQ5	0.0652196	0.916189
COQ6	0.479796	0.946775
COQ7	0.000951971	0.874457
COQ9	0.00829845	0.865954
CORO1A	0.032195	0.846247
CORO1B	0.0969531	0.963601
CORO1C	0.87394	0.969971
CORO2A	0.130073	0.882411
CORO2B	0.000854492	0.670612
CORO7	0.0337385	1.05707
COTL1	0.0018178	0.827145
COX11	0.00973693	0.841848
COX15	0.16334	1.0219
COX17	0.0551331	1.14223
COX18	0.0350561	1.21694
COX19	0.596588	1.02777
COX20	0.000342988	1.27422
COX4I1	3.45288e-07	0.653015
COX5A	5.82077e-09	0.627582
COX5B	3.25963e-09	0.692515
COX6A1	1.33342e-06	0.727685
COX6B1	1.28057e-08	0.684011
COX6C	7.1479e-08	0.660138
COX7A2	2.56114e-08	0.526955
COX7A2L	1.33342e-06	0.690325
COX7C	2.32831e-10	0.57773
COX8A	4.39445e-06	0.816695
CP	2.93599e-07	0.572408
CPA3	4.65661e-10	0.245822
CPB1	0.00012207	0.418056
CPB2	0.745655	0.951219
CPD	0.00984366	1.09801
CPE	3.05176e-05	0.512337
CPM	0.00038147	0.533943
CPN1	7.62939e-06	0.675929
CPN2	2.2281e-05	0.740767
CPNE1	7.1479e-08	1.40735
CPNE2	0.00582675	0.894008
CPNE3	0.548331	0.963034
CPOX	4.04892e-07	1.31875
CPPED1	0.00272952	0.886645
CPQ	2.32831e-10	0.619948
CPS1	0.0197396	0.938202
CPSF1	2.93599e-07	1.17637
CPSF2	4.39445e-06	1.14143
CPSF3	7.16932e-06	1.13522
CPSF3L	0.0136237	1.10787
CPSF4	0.00158328	1.18624
CPSF6	4.7381e-07	1.22209
CPSF7	5.63085e-05	1.2709
CPT1A	1.49012e-07	0.714567
CPT2	1.49012e-07	0.717054
CPVL	1.62981e-08	0.538996
CPZ	0.00957572	1.09665
CRABP1	1.19209e-07	0.329309
CRABP2	0.101096	1.11171
CRACR2A	3.17991e-05	0.633169
CRACR2B	0.972858	0.978781
CRAT	0.00110355	0.844718
CRBN	0.632729	1.04652
CREB1	0.295995	1.03072
CREBBP	0.00146811	1.07369
CRELD1	0.0241173	1.11035
CRELD2	0.000120529	0.794051
CRIP1	0.0031126	0.699089
CRIP2	0.0707899	0.831702
CRK	7.16932e-06	0.883827
CRKL	0.002086	0.919381
CRLF3	0.00696787	0.908424
CRMP1	2.38046e-05	0.750159
CRNKL1	8.29522e-05	1.14414
CROCC	0.154726	0.936471
CROT	0.000109918	0.843596
CRP	0.000305176	0.742533
CRTAP	1.16415e-09	1.60879
CRTC1	0.00672555	1.18562
CRTC3	0.00191832	1.50914
CRYAB	7.68341e-09	0.366161
CRYBG3	0.312408	0.813665
CRYL1	0.00428456	0.776047
CRYM	0.000342988	0.684496
CRYZ	0.00255407	0.825352
CRYZL1	1.77417e-07	0.790444
CS	0.697985	0.977877
CSDE1	0.00102527	1.1056
CSE1L	4.65661e-10	1.62592
CSF1R	0.51709	0.966958
CSK	0.0405391	0.92075
CSNK1A1	0.805035	1.00559
CSNK1D	0.0505856	1.09786
CSNK1G3	0.584276	1.041
CSNK2A1	0.887851	0.97558
CSNK2A2	1.53501e-05	1.16793
CSNK2B	0.0122857	1.07571
CSPG4	5.62891e-06	0.851379
CSRP1	0.490893	0.775202
CSRP2	0.0265956	1.17823
CST3	2.01515e-06	0.801456
CSTA	0.00418091	1.43757
CSTB	0.0443405	1.05555
CSTF1	1.16415e-09	1.33126
CSTF2	7.1479e-08	1.27641
CSTF2T	0.541626	1.03134
CSTF3	4.04892e-07	1.26447
CTBP1	0.304337	1.05124
CTBP2	1.04075e-07	1.20094
CTBS	1.15763e-06	0.720824
CTCF	0.00485215	1.13468
CTDP1	4.96842e-05	0.854035
CTDSP1	0.781906	0.929217
CTDSPL2	0.234762	1.079
CTGF	1.04904e-05	1.83324
CTH	4.39445e-06	0.713603
CTHRC1	3.14787e-07	2.46829
CTIF	0.786865	1.12875
CTNNA1	0.0022328	0.921905
CTNNB1	0.0279126	1.14314
CTNNBIP1	1.14441e-05	1.31944
CTNNBL1	2.32831e-10	1.46219
CTNND1	0.279761	0.966452
CTPS1	1.75927e-06	1.38425
CTPS2	0.00017287	1.1969
CTR9	0.000188814	1.13507
CTRC	7.62939e-05	0.572117
CTSA	1.53296e-06	0.694988
CTSB	0.659182	0.941122
CTSC	4.65661e-10	0.682771
CTSD	4.61398e-05	0.707966
CTSG	0.00255407	0.742728
CTSH	0.000315627	1.22434
CTSK	0.013092	1.44836
CTSL	5.62891e-06	0.723951
CTSS	2.10479e-07	0.612435
CTSZ	1.75927e-06	0.640542
CTTN	1.62981e-09	1.4666
CTTNBP2NL	0.000951971	1.12935
CTU2	7.05682e-05	1.45616
CUL1	2.2281e-05	1.1357
CUL2	0.87394	0.983854
CUL3	0.0551331	1.07463
CUL4A	4.81959e-08	1.29608
CUL4B	2.2281e-05	1.17265
CUL5	2.63029e-06	0.917926
CUTA	0.0969531	0.92982
CUTC	0.17752	0.957671
CUX1	1.62981e-08	1.18353
CWC15	1.04075e-07	1.24097
CWC22	2.28733e-06	1.24794
CWC27	0.00783236	1.15803
CWF19L1	0.000342988	1.15584
CWF19L2	0.000146389	0.870639
CXADR	4.17074e-05	1.17308
CXCL12	0.000535667	0.734256
CXorf38	0.0155029	1.25699
CXorf56	0.00186737	1.14558
CYB561	0.761536	0.986066
CYB5A	3.25963e-09	0.758062
CYB5B	0.00110355	1.2155
CYB5R1	0.0387414	0.921986
CYB5R2	0.00379839	0.859124
CYB5R3	0.194807	0.973717
CYB5R4	0.00745201	0.887099
CYBA	0.002086	1.1505
CYBB	0.0679592	1.12605
CYC1	0.0265956	0.92716
CYCS	0.0625692	0.935432
CYFIP1	1.49012e-07	0.8741
CYFIP2	2.56114e-08	0.769179
CYGB	2.32831e-09	0.625288
CYHR1	0.03479	1.29898
CYLD	0.0451227	1.10233
CYP20A1	0.00269635	0.830881
CYP27A1	0.025331	0.865869
CYP2C9	0.2435	0.924831
CYP2E1	0.176853	0.929566
CYP2S1	1.77417e-07	1.45344
CYP2W1	0.390991	0.934178
CYP3A5	0.971878	0.994278
CYP4F11	0.820892	0.998415
CYP4F12	3.76999e-06	0.616337
CYP4F2	0.156403	1.22397
CYP4F3	0.901796	0.96609
CYP51A1	0.0528197	1.0991
CYP7B1	0.705719	1.12115
CYSTM1	0.798252	1.09525
CYTH1	0.0409832	0.928504
CYTH2	0.726184	0.981938
D2HGDH	0.766029	0.980807
DAAM1	0.142906	1.12504
DAAM2	0.00384521	0.576551
DAB2	0.0405391	0.92012
DAB2IP	0.119971	0.926053
DACH1	0.0035504	1.47164
DAD1	0.608817	0.988303
DAG1	4.65661e-10	0.673085
DAGLB	0.0113031	1.08659
DAK	0.468833	1.04696
DAP	0.000475051	1.1438
DAP3	0.0405391	1.10049
DAPK3	1.28294e-05	1.20571
DARS	4.81959e-08	1.22409
DARS2	0.0551331	1.06953
DAXX	2.10479e-07	1.16905
DAZAP1	2.48896e-07	1.17186
DAZAP2	0.587891	0.991057
DBI	0.149539	0.931418
DBN1	0.0370099	1.04211
DBNL	0.000514496	1.08409
DBR1	0.00137137	1.15381
DBT	0.0307107	0.896204
DCAF13	8.29522e-05	1.24804
DCAF5	0.611221	0.938809
DCAF7	1.15763e-06	1.14831
DCAF8	0.0528197	1.0726
DCAKD	0.188668	0.961867
DCK	0.386161	1.09822
DCLK1	0.0946045	0.879303
DCN	1.62981e-09	0.223613
DCP1A	0.00215244	1.21072
DCP1B	0.112872	1.12718
DCPS	0.165498	0.938961
DCTD	3.45316e-05	1.35978
DCTN1	2.56114e-08	0.882025
DCTN2	3.45288e-07	0.87524
DCTN3	2.93599e-07	0.843204
DCTN4	2.32831e-09	0.855085
DCTN5	0.178988	0.924466
DCTN6	4.61398e-05	0.912407
DCTPP1	0.584276	0.991154
DCUN1D1	0.405972	1.01819
DCUN1D5	0.00914761	0.801628
DCXR	0.00428456	0.891591
DDA1	0.00617981	1.16232
DDAH1	7.48085e-07	0.718033
DDAH2	0.00783236	0.940184
DDB1	8.07503e-06	1.16502
DDB2	0.646437	0.943627
DDC	2.55182e-07	0.667448
DDHD2	0.00854492	0.752528
DDI2	0.0737138	0.958744
DDN	0.000488281	0.0671946
DDOST	0.0136904	1.12085
DDR1	0.0307107	0.896019
DDRGK1	0.53659	0.988787
DDT	4.7381e-07	0.729816
DDX1	0.724296	1.0195
DDX10	1.30385e-08	1.50127
DDX17	2.32831e-10	1.27733
DDX18	4.65661e-10	1.48027
DDX19A	3.06244e-05	1.15261
DDX19B	0.0113031	1.07807
DDX20	4.65661e-08	1.27785
DDX21	2.32831e-10	1.86877
DDX23	1.24797e-07	1.21834
DDX24	1.24797e-07	1.27291
DDX27	4.81959e-08	1.5714
DDX28	0.130073	1.02928
DDX31	2.04891e-08	1.22774
DDX39A	3.18978e-08	1.33331
DDX39B	8.67061e-07	1.23601
DDX3X	2.32831e-10	1.44459
DDX3Y	0.944107	0.996618
DDX41	1.62981e-09	1.26581
DDX42	3.18978e-08	1.19563
DDX46	3.25963e-09	1.19865
DDX47	2.32831e-10	1.45987
DDX49	0.0266724	1.21992
DDX5	2.32831e-10	1.59448
DDX50	1.16415e-09	1.37824
DDX51	6.35698e-06	1.40955
DDX52	1.24797e-07	1.48108
DDX54	1.33342e-06	1.31811
DDX55	0.0576782	1.24205
DDX56	1.86265e-09	1.44782
DDX58	0.0424048	0.916443
DDX6	1.62981e-08	1.16203
DDX60	2.63029e-06	0.683082
DECR1	0.00022474	0.890241
DECR2	0.271868	1.09947
DEF6	0.0110065	0.868831
DEFA1	0.00231934	1.58455
DEFA3	8.63802e-08	4.01805
DEFA4	0.000522614	1.60326
DEFA5	0.0113031	0.49992
DEFA6	0.413253	0.779794
DEGS1	0.3396	1.10465
DEK	1.00117e-08	1.29252
DENND1A	3.02345e-05	0.836342
DENND2D	0.00656762	0.884543
DENND3	0.714844	0.930375
DENND4C	0.572177	0.989943
DENR	2.48896e-07	1.2521
DEPTOR	0.915314	0.974153
DERA	1.28057e-08	0.849761
DERL1	0.479796	0.970771
DERL2	0.390247	0.922234
DERL3	0.0108261	0.581976
DES	0.00022474	0.349384
DFFA	0.0863796	1.03561
DFNA5	0.97995	1.07956
DGKA	0.13475	0.884454
DGKZ	0.0520806	1.10491
DGUOK	0.0595074	0.880202
DHCR24	0.00118713	1.30639
DHCR7	2.35625e-07	1.75659
DHFR	0.99106	1.01718
DHODH	0.458007	1.00458
DHPS	4.83021e-05	1.13703
DHRS1	6.98492e-10	0.656319
DHRS11	2.32831e-10	0.392799
DHRS2	0.228986	0.908663
DHRS3	7.53948e-05	1.20784
DHRS4	0.000188814	0.791594
DHRS7	0.31283	0.965821
DHRS7B	0.13475	0.946315
DHRS9	3.53903e-08	0.428372
DHTKD1	0.112583	0.942933
DHX15	4.42378e-09	1.26212
DHX16	2.99746e-06	1.19374
DHX29	0.000404198	1.08089
DHX30	3.25963e-09	1.32768
DHX32	0.14335	0.913162
DHX36	0.0463479	1.06981
DHX37	0.00515747	1.21366
DHX38	0.13475	1.06136
DHX40	0.325806	0.922915
DHX57	1.49012e-06	1.30251
DHX8	0.000505488	1.11275
DHX9	4.65661e-10	1.26411
DIABLO	0.0307107	1.12423
DIAPH1	8.07503e-06	1.14602
DIAPH2	0.000290246	1.14411
DICER1	0.218273	1.11242
DIDO1	1.04075e-07	1.23473
DIEXF	1.00117e-08	1.32828
DIMT1	0.000244919	1.20133
DIP2A	1.28057e-08	0.841092
DIP2B	0.0160541	1.04574
DIP2C	0.733398	1.1502
DIS3	1.62981e-08	1.26181
DIS3L2	1	0.990111
DKC1	2.32831e-10	1.37217
DKFZp566H1924	5.31785e-06	0.771123
DLAT	0.846236	1.00494
DLD	2.10479e-07	0.816142
DLG1	0.00354228	0.9134
DLG3	0.0164312	1.16078
DLGAP4	2.32831e-09	1.37507
DLST	0.00485215	0.884231
DMAP1	0.31283	0.981587
DMBT1	0.108506	1.23245
DMD	7.68341e-09	0.459724
DMGDH	0.00202179	0.724559
DMTN	0.00213623	0.557083
DMXL1	1.38115e-06	0.725977
DMXL2	0.00515747	0.777625
DNAAF5	1.53296e-06	1.34402
DNAJA1	2.04891e-08	1.35939
DNAJA2	0.000206071	1.09995
DNAJA3	1.53296e-06	1.25489
DNAJA4	0.220786	1.01312
DNAJB1	3.45288e-07	1.2803
DNAJB11	0.94379	1.03579
DNAJB12	0.100693	1.11663
DNAJB14	0.229309	1.02269
DNAJB2	0.887851	1.01792
DNAJB4	6.84655e-05	0.801347
DNAJB6	1.00732e-05	1.33022
DNAJB9	0.234762	1.07325
DNAJC1	0.608817	0.991934
DNAJC10	1.49012e-07	1.44224
DNAJC11	0.025331	0.898982
DNAJC13	0.00485215	0.964861
DNAJC16	0.210117	0.910783
DNAJC17	0.919671	1.01026
DNAJC19	1.28057e-08	1.49711
DNAJC2	1.30385e-08	1.36328
DNAJC21	0.848594	1.00234
DNAJC25	0.424489	0.974584
DNAJC3	5.89062e-08	1.28701
DNAJC30	0.0983734	0.841239
DNAJC5	0.000475051	1.26427
DNAJC7	0.00255407	1.08113
DNAJC8	0.0265956	1.05116
DNAJC9	0.000188814	1.15561
DNASE2	0.796562	0.963089
DNM1	0.144481	0.913688
DNM1L	0.00656762	1.06926
DNMBP	0.972858	0.941357
DNMT1	4.39445e-06	1.17614
DNPEP	0.0387414	0.942452
DNPH1	0.929769	0.994707
DNTTIP1	0.489846	0.965992
DNTTIP2	6.98492e-10	1.40672
DOCK1	0.00194781	0.898487
DOCK10	1.99967e-05	0.632635
DOCK11	0.737573	1.02662
DOCK2	1.28057e-08	0.636406
DOCK5	0.000478745	0.848245
DOCK6	7.16932e-06	1.24184
DOCK7	0.000315627	1.09484
DOCK8	0.000342988	0.819354
DOCK9	0.000110582	1.20492
DOHH	7.28965e-05	1.22315
DOK1	0.00171606	1.21317
DOK2	4.09335e-05	0.753878
DOK3	0.234762	0.956329
DOLPP1	0.00699849	0.911142
DOPEY2	4.61398e-05	0.810737
DPAGT1	0.700033	1.01978
DPCD	0.0173858	1.0623
DPEP1	2.48896e-07	1.72981
DPF2	8.85651e-05	1.07634
DPH1	0.32473	1.09323
DPH2	0.89957	0.956259
DPH5	0.633827	1.0113
DPH6	0.159058	1.18032
DPM1	0.000703334	1.12
DPM3	0.572177	1.04808
DPP3	0.000109918	1.13435
DPP4	0.00402326	0.77649
DPP7	0.000132058	0.778674
DPP8	0.439967	0.964557
DPP9	0.985937	0.985054
DPT	6.98492e-10	0.30519
DPY19L1	2.86102e-06	1.46005
DPY30	1.39661e-05	1.32854
DPYD	1.28057e-08	0.669092
DPYSL2	1.33342e-06	0.712484
DPYSL3	0.646437	0.845304
DPYSL4	0.0263309	0.834094
DR1	0.00137137	1.10878
DRAP1	0.00984366	1.13847
DRC7	0.0405391	1.17195
DRG1	2.32831e-09	1.32519
DRG2	0.295995	0.977849
DSC2	0.00930309	0.863546
DSCR3	3.93484e-08	0.717819
DSG2	0.684959	1.00542
DSP	0.513484	0.966882
DST	0.000404198	0.888337
DSTN	0.53659	0.989228
DTD1	0.000505488	1.31576
DTNA	1.24797e-07	0.608905
DTNBP1	0.000110582	1.11472
DTX3L	4.81959e-08	1.35872
DTYMK	7.53948e-05	1.17372
DUOX2	0.000693798	1.46464
DUOXA2	0.0134277	1.80883
DUS1L	0.00527573	1.13937
DUS2	0.330261	0.959433
DUS3L	0.00093478	1.16472
DUSP12	2.07983e-05	1.20484
DUSP23	0.116776	1.0657
DUSP3	0.832451	1.00564
DUT	0.0830636	0.957024
DVL2	0.214076	1.06266
DVL3	0.388045	1.06241
DYNC1H1	0.0169156	0.964768
DYNC1I2	0.00402326	0.939813
DYNC1LI1	0.00017287	1.08283
DYNC1LI2	0.0863796	0.974876
DYNLL1	0.750927	0.999065
DYNLL2	0.000132058	0.875175
DYNLRB1	0.330267	0.991604
DYNLT1	0.212933	0.958103
DYNLT3	0.116776	1.07881
DYRK1A	0.0395355	0.884201
DYSF	0.0737138	0.897859
E2F4	0.00744343	1.17816
EARS2	0.777849	1.00979
EBAG9	0.118896	1.09656
EBNA1BP2	2.32831e-10	1.61059
EBP	0.0714111	1.23551
ECE1	0.00456063	0.873699
ECH1	3.39793e-05	0.785539
ECHDC1	0.00696787	0.96541
ECHDC2	4.76837e-07	0.679828
ECHDC3	8.19564e-08	0.703841
ECHS1	0.0625692	0.858284
ECI1	0.000244919	0.807985
ECI2	1.16415e-09	0.592203
ECM1	0.646437	0.935404
ECM29	0.048429	1.06012
ECSIT	0.0625692	0.957539
ECT2	2.67029e-05	1.99747
EDC3	0.000372465	1.15546
EDC4	6.84655e-05	1.10542
EDEM3	0.198076	0.934639
EDF1	4.65661e-10	1.34012
EEA1	0.53659	1.03086
EED	0.295776	1.05457
EEF1A1	0.000206071	1.19825
EEF1B2	0.000158151	1.17551
EEF1D	2.10479e-07	1.23087
EEF1E1	2.32831e-09	1.35646
EEF1G	2.32831e-10	1.23837
EEF2	4.39445e-06	1.23194
EEF2K	3.8147e-05	0.715379
EEFSEC	0.376475	1.02297
EEPD1	0.91577	1.0363
EFCAB14	0.798706	0.991935
EFEMP1	2.2281e-05	1.69829
EFEMP2	0.0551331	1.25496
EFHD1	0.587927	0.942572
EFHD2	0.00456063	1.24557
EFNA1	0.263321	1.20175
EFNB1	5.09948e-05	0.836216
EFNB2	0.000514496	0.801637
EFR3A	0.000249803	0.838206
EFTUD1	0.0292838	0.941055
EFTUD2	4.65661e-10	1.24889
EGFL7	0.000244141	0.51102
EGFR	2.2281e-05	0.794553
EGLN1	0.87394	1.00696
EHBP1	0.172607	1.07088
EHBP1L1	0.00255407	0.944343
EHD1	4.65661e-10	0.809732
EHD2	4.42378e-09	0.428956
EHD3	0.109863	0.859173
EHD4	1.62981e-09	0.767527
EHF	0.0905762	1.21268
EHHADH	3.39793e-05	0.773305
EHMT1	0.0434537	1.09007
EHMT2	0.16881	1.0869
EI24	0.12552	1.06932
EIF1	0.154726	1.07788
EIF1AD	0.00168991	1.06407
EIF1AX	0.00354228	1.16108
EIF1AY	0.167725	0.6956
EIF2A	8.67061e-07	1.32503
EIF2AK2	1.16415e-09	1.28516
EIF2AK4	0.567035	1.00952
EIF2B1	0.0022328	1.07669
EIF2B2	0.00515984	1.08104
EIF2B3	0.139552	1.06538
EIF2B4	0.108506	1.03693
EIF2B5	0.13475	1.01296
EIF2D	0.764353	0.996858
EIF2S1	6.98492e-10	1.1783
EIF2S2	1.16415e-09	1.3065
EIF2S3	2.32831e-09	1.24469
EIF3A	4.17074e-05	1.07648
EIF3B	0.00354228	1.09859
EIF3C	0.0152303	1.04399
EIF3D	0.0292838	1.05633
EIF3E	0.0178161	1.04407
EIF3F	0.0136904	1.03731
EIF3G	0.00022474	1.16997
EIF3H	0.0387414	1.0631
EIF3I	0.000514496	1.07824
EIF3J	1.02036e-05	1.18901
EIF3K	0.971878	0.99202
EIF3L	0.684959	1.01784
EIF3M	0.0798486	1.04756
EIF4A1	1.04075e-07	1.18612
EIF4A2	0.00075932	0.869103
EIF4A3	3.93484e-08	1.17437
EIF4B	2.32831e-10	1.54983
EIF4E	6.21183e-05	1.15128
EIF4E2	0.000951971	1.1202
EIF4EBP1	3.9041e-05	1.47614
EIF4EBP2	0.463745	1.01569
EIF4ENIF1	0.156403	1.07912
EIF4G1	2.32831e-10	1.40619
EIF4G2	4.42378e-09	1.27492
EIF4G3	0.584276	0.984977
EIF4H	5.89062e-08	1.33966
EIF5	0.0292838	1.071
EIF5A	0.348303	1.06918
EIF5B	2.32831e-10	1.40245
EIF6	2.32831e-09	1.37981
ELAC2	0.321474	1.00858
ELANE	1.33342e-06	2.21812
ELAVL1	1.62981e-09	1.25724
ELF1	7.53948e-05	1.26916
ELF3	0.42636	1.05502
ELMO1	1.49012e-07	0.650485
ELMO2	0.416094	1.05437
ELMO3	0.125621	0.91499
ELMOD2	0.818716	1.0144
ELMSAN1	0.156403	0.793841
ELN	0.0178869	0.783219
ELOF1	0.0105983	1.15026
ELOVL1	0.235917	1.06715
ELP2	0.0902681	0.964063
ELP3	0.530322	0.968055
ELP6	0.0955124	0.855464
EMC1	0.0152303	1.07137
EMC10	0.0247861	1.10661
EMC2	0.0528197	1.06845
EMC3	0.00158063	1.19282
EMC4	0.0879386	1.04528
EMC6	0.359626	0.959611
EMC7	0.122534	1.06585
EMC8	0.000819258	1.12721
EMD	5.52973e-07	1.18407
EMG1	2.56114e-08	1.30838
EMILIN1	0.00456063	0.817735
EMILIN2	0.000951971	0.701688
EML1	9.31323e-10	0.537778
EML2	0.0122857	0.848216
EML3	0.0707899	0.973009
EML4	0.490893	1.02425
EMR2	0.190918	1.17732
ENAH	0.000514496	1.26662
ENDOD1	1.16415e-09	0.71991
ENDOG	5.89062e-08	0.645714
ENG	1.77417e-07	1.31331
ENGASE	0.112583	1.06374
ENO1	0.000100158	1.19536
ENO2	0.000144574	0.772656
ENO3	3.8147e-05	0.844037
ENOPH1	0.241792	1.04178
ENOSF1	3.62843e-05	0.71396
ENPEP	0.00347516	1.18314
ENPP3	0.297852	1.05968
ENPP4	0.330267	0.947563
ENSA	0.00043834	1.22955
ENTPD1	1.14485e-05	0.779416
ENTPD5	2.32831e-10	0.497204
ENTPD6	0.00945282	1.15194
ENY2	0.0014727	1.16829
EOGT	3.65973e-05	1.29349
EP300	0.892578	1.05603
EP400	0.00671387	1.13872
EPB41	2.32831e-09	0.737187
EPB41L1	0.700033	1.07823
EPB41L3	4.65661e-10	0.446783
EPB41L4B	2.20835e-05	0.721991
EPB41L5	0.00618753	0.856268
EPB42	5.52973e-07	0.65223
EPCAM	4.61398e-05	0.827474
EPDR1	0.047259	1.15273
EPHB2	0.91577	1.03979
EPHB3	0.00783236	1.17845
EPHB4	0.000962615	1.21605
EPHX1	1.62981e-08	0.587269
EPHX2	1.00117e-08	0.503574
EPM2A	0.332066	1.2466
EPM2AIP1	0.0249634	0.843153
EPN1	0.0307107	0.94947
EPN2	0.0012321	0.88491
EPPK1	0.929769	1.01267
EPRS	2.63029e-06	1.19149
EPS15	0.000514496	0.915463
EPS15L1	0.116776	0.988018
EPS8	1.43596e-05	1.17686
EPS8L1	0.271006	1.0196
EPS8L2	0.646437	0.969242
EPS8L3	0.0022328	1.18236
EPT1	0.848011	0.936275
EPX	0.00118713	0.68981
ERAL1	0.000290246	1.19805
ERAP1	0.00075932	0.743722
ERAP2	0.218219	0.940981
ERBB2	0.241792	0.946461
ERBB2IP	0.395994	0.946439
ERBB3	0.678951	0.989304
ERC1	0.00582675	0.939857
ERCC2	1.66893e-06	1.2245
ERCC3	2.55182e-07	1.54522
ERCC4	0.0942383	1.16961
ERGIC1	0.0707899	0.872892
ERGIC2	0.0424805	1.12976
ERGIC3	3.39793e-05	1.18737
ERH	2.93599e-07	1.17265
ERI3	0.0263567	1.09031
ERLEC1	0.711099	0.982801
ERLIN1	0.0707899	0.930551
ERLIN2	0.0679592	0.91517
ERMP1	0.032195	1.10592
ERN2	0.000266716	0.700466
ERO1L	5.82077e-09	1.33768
ERP29	0.025331	0.913441
ERP44	0.572177	1.003
ERVK11-1	0.760864	0.908721
ESAM	0.000292778	0.820084
ESD	0.104543	0.92569
ESF1	1.43596e-05	1.39946
ESPN	0.000100158	0.599507
ESRP1	0.100693	1.05806
ESRP2	0.803988	0.98716
ESRRA	0.674223	0.997562
ESYT1	0.00238866	1.07018
ESYT2	0.176808	1.04978
ETF1	0.000404198	1.08912
ETFA	0.00088339	0.85182
ETFB	0.000475051	0.893752
ETFDH	2.32831e-10	0.582635
[truncated: 4,937 more rows]

## Sheet: S3C
Sites	Gene	P value	FC (LM/T)
A0A024QZ33_S237	CCDC55	0.0019716	0.728251
A0A024QZ33_S194	CCDC55	0.023674	0.618697
A0A1B0GWH8_S12	CLN3	0.416094	1.04262
A0A1B0GWH8_S14	CLN3	0.91577	1.01808
Q00341_S944	HDLBP	0.271868	0.912445
Q00341_S31	HDLBP	0.0105983	0.832337
A0A0A0MTF1_S176	SLCO2B1	0.00075932	1.80801
A0A024RAC6_S125	TCEB3	0.220786	0.898532
A0A024RBT2_S157	DIABLO	0.838194	0.974224
P46379-3_S1111	BAG6	0.129395	1.0938
P46379-3_S994	BAG6	0.985937	1.00557
P46379-3_S1003	BAG6	0.032195	1.12521
P46379-3_S1147	BAG6	0.17627	0.859148
G5E9M9_S202	VGLL4	0.302795	0.817069
M0R1K2_S107	NOSIP	0.368277	0.899577
A0A075B6G3_S3624	DMD	0.766029	1.65814
A0A075B6Q2_S347	FNBP1L	0.0269277	0.814583
A0A075B6Q2_S351	FNBP1L	0.766029	0.941526
A0A075B6Q2_S141	FNBP1L	0.0798486	0.792638
A0A075B6Q3_S1069	BCORL1	0.0639648	1.26475
A0A075B6Q3_S1076	BCORL1	0.207764	0.857589
A0A075B6T1_S549	AMBRA1	0.39305	1.011
A0A075B730_S4620	EPPK1	0.104543	1.36793
A0A075B730_S2483	EPPK1	0.032195	1.37588
S4R2Z6_S4	NBPF1	0.359131	0.732518
S4R2Z6_S9	NBPF1	0.359131	0.732518
A0A075B784_S742	USP36	0.154726	1.20774
A0A075B784_S612	USP36	0.000328064	0.572398
A0A075B784_S613	USP36	0.00049448	0.598851
A0A075B784_S614	USP36	0.00138496	0.622736
A0A075B785_S193	KIAA1468	0.33766	0.796873
A0A087WT45_S621	GRIPAP1	0.0691017	1.31441
A0A087WT45_S624	GRIPAP1	0.264343	1.27807
A0A075B7B1_S1044	SYNM	0.228752	0.845366
A0A075B7B1_S1049	SYNM	0.181465	0.89518
A0A087WSV0_S159	BCL2L12	0.0209961	0.70233
A0A1W2PQN6_S52	PDE4B	0.151367	0.834905
A0A1W2PQN6_S57	PDE4B	0.303795	0.890456
J3KN91_S15	C12orf45	0.23695	0.830133
A0A087WT53_S1043	MAGI1	0.162353	0.961108
A0A087WT53_S1025	MAGI1	0.00215149	1.2786
A0A0G2JMP8_S103	TMC4	0.454285	1.26947
A0A087WTB8_S94	UCHL3	0.00276632	1.27565
A0A087WTL4_S402	BCL2L13	0.37475	0.88551
A0A087WTP3_S480	KHSRP	0.390247	1.06888
A0A087WTP3_S181	KHSRP	0.436769	0.970878
A0A087WTP3_S184	KHSRP	0.798706	1.02387
E7EQ49_S30	WDR37	0.597922	0.935342
A0A087WTQ7_S26	DDB2	0.0293259	0.892144
A0A087WTQ7_S24	DDB2	0.00332133	0.872988
Q1JUQ3_S9	FKBP12-Exin	0.000426292	1.3753
A0A087WTU3_S165	TEX264	0.684959	1.00435
A0A087WTU3_S170	TEX264	0.00800991	1.28901
A0A087WTY1_S76	POLR1D	0.560194	1.1254
A0A087WU18_S151	ELF4	0.761065	0.960213
A0A087WU18_S157	ELF4	0.0887985	1.13088
A0A087WU18_S188	ELF4	0.00671387	1.347
E7ER32_S454	MKL1	0.550873	0.889693
A0A087WU78_S211	NHS	0.1286	1.11965
A0A087WU78_S214	NHS	0.197378	1.17829
A0A087WUB9_S550	CTNNBL1	0.550873	0.977797
E9PL01_S14	SPCS2	0.719727	0.838766
A0A0G2JNN3_S203	LENG8	0.00433823	0.76747
A0A0A0MR84_S137	ZNF446	0.490893	0.954594
A0A0A0MR84_S141	ZNF446	0.918694	1.03915
A0A0A0MR84_S146	ZNF446	0.264126	0.934054
A0A087WUT6_S588	EIF5B	0.128027	0.799951
A0A087WUT6_S589	EIF5B	0.840783	0.910087
A0A087WUT6_S591	EIF5B	0.54567	0.939046
A0A087WUT6_S595	EIF5B	0.80783	1.05769
A0A087WUT6_S182	EIF5B	0.985937	1.07877
A0A087WUT6_S183	EIF5B	0.513484	1.03144
A0A087WUT6_S186	EIF5B	0.672024	1.07674
A0A087WUT6_S190	EIF5B	0.929769	1.06379
A0A087WUT6_S113	EIF5B	0.805035	1.06339
A0A087WUT6_S164	EIF5B	0.0652196	0.905361
A0A087WUT6_S214	EIF5B	0.34655	0.843609
A0A087WUT6_S135	EIF5B	1	0.929618
A0A087WUT6_S137	EIF5B	1	0.927578
A0A087WUZ3_S1057	SPTBN1	0.0138702	1.14247
A0A087WUZ3_S2050	SPTBN1	0.969727	0.974371
A0A087WUZ3_S2166	SPTBN1	0.764353	0.989565
A0A087WUZ3_S2167	SPTBN1	0.697985	1.06437
A0A087WUZ3_S2171	SPTBN1	0.154726	1.15288
A0A087WUZ3_S2140	SPTBN1	0.0665359	1.0924
A0A087WUZ3_S825	SPTBN1	0.000107646	1.6572
A0A087WUZ3_S1237	SPTBN1	0.00335693	1.78464
A0A087WUZ3_S2104	SPTBN1	0.502123	1.11966
A0A087WUZ3_S2163	SPTBN1	0.633793	0.945634
A0A087WVA8_S790	TEX2	0.380371	1.06231
A0A087WVA8_S266	TEX2	3.06244e-05	1.29121
A0A087WVA8_S270	TEX2	0.012207	1.38289
A0A087WVF1_S66	C18orf25	0.0905648	1.07961
A0A087WVF1_S67	C18orf25	0.887195	0.973082
A0A087WVF1_S69	C18orf25	0.301191	1.04836
A0A087WVF1_S147	C18orf25	0.0639648	1.2516
A0A087WVI0_S7	COG1	0.00683594	1.16124
A0A087WVP4_S570	SMTN	0.00170898	0.254711
A0A087WVV7_S310	SRCIN1	0.0161133	1.93743
A0A087WVV7_S775	SRCIN1	7.53948e-05	1.40051
A0A087WW12_S25	DHX57	0.0840655	1.13469
A0A087WW12_S30	DHX57	0.00930309	0.808783
Q6P2C6_S220	MLLT6	0.303816	0.864189
Q6P2C6_S222	MLLT6	0.00185858	0.758936
Q6P2C6_S218	MLLT6	0.276855	0.817836
A0A087WW59_S112	C11orf96	0.0160541	1.54613
A0A087WW59_S116	C11orf96	0.198076	1.08375
A0A087WW59_S118	C11orf96	0.529105	1.1319
A0A087WW59_S120	C11orf96	0.638672	1.11886
A0A087WW59_S93	C11orf96	0.0262309	1.49902
A0A087WW66_S315	PSMD1	0.0268555	1.99482
A0A087WWA3_S1428	KIF1B	0.0046127	1.17657
A0A087WWA3_S1031	KIF1B	0.920455	0.911621
M0R2H0_S10	C10orf11	0.00215149	1.44166
A0A2R8Y695_S421	IQSEC1	0.135376	1.46895
A0A0B4J281_S28	GMPR2	0.019442	1.50632
A0A499FJY3_S321	RBM15	0.0897675	1.13398
A0A499FJY3_S65	RBM15	0.0337385	1.19325
A0A499FJY3_S626	RBM15	0.791411	0.966747
A0A499FJY3_S630	RBM15	0.560194	0.95198
A0A499FJY3_S634	RBM15	0.036435	0.850673
A0A499FJY3_S612	RBM15	0.0292838	0.832668
A0A499FJY3_S164	RBM15	0.488708	0.906806
A0A499FJY3_S680	RBM15	0.168823	0.682743
A0A499FJY3_S737	RBM15	0.00281465	1.15324
A0A499FJY3_S248	RBM15	0.733398	0.888324
A0A499FJY3_S250	RBM15	1	1.0419
A0A499FJY3_S61	RBM15	0.17798	1.16743
A0A087WWS1_S560	THOC1	0.663444	1.0678
F2Z329_S62	TMEM237	0.579842	0.957799
A0A087WWW9_S127	BCL10	0.279761	0.95602
J3QSS3_S1328	ABCA2	0.233398	1.21975
J3QSS3_S1332	ABCA2	0.233398	1.21975
A0A087WXK8_S492	FAM83D	1	0.877192
A0A087WXN4_S378	INTS12	0.404495	0.9198
H7BZQ3_S38	OTUD5	0.266113	0.960257
H7BZQ3_S50	OTUD5	0.266113	0.960257
A0A087WY61_S1837	NUMA1	0.766029	0.845025
A0A087WY61_S1824	NUMA1	0.0639648	1.58815
A0A087WY61_S1741	NUMA1	0.932281	1.05303
A0A087WY82_S264	F11R	0.798706	1.16398
D6RJC6_S193	DTNBP1	0.490799	0.964899
D6RJC6_S195	DTNBP1	0.160046	0.944329
C9J6Q0_S13	UGP2	0.273438	1.16663
E5RFQ9_S205	STK3	0.725741	0.989075
A0A087WZ13_S6	RAVER1	0.909668	1.01532
A0A087WZ13_S14	RAVER1	0.776569	1.03182
A0A087WZ13_S617	RAVER1	0.0384378	0.796953
A0A087WZ32_S132	PLEKHA2	0.0268478	1.48566
A0A087WZ32_S134	PLEKHA2	0.000567555	1.41793
A0A087WZE9_S124	HMGN3	0.0771484	1.52689
A0A087WZG6_S1009	PARD3B	0.00699849	1.41741
A0A087WZV0_S1021	PPIP5K2	0.431911	1.12056
A0A087WZV0_S1031	PPIP5K2	0.203613	0.806099
A0A087X030_S84	NEK3	0.850098	1.1686
A0A087X030_S85	NEK3	0.0879386	0.878995
F8VQD8_S80	CNOT2	0.139552	1.11476
A0A087X0H9_S127	RBM26	0.216887	0.934302
A0A087X0M4_S258	SLC4A1AP	0.791411	1.01201
A0A087X0Q1_S423	YTHDF3	3.016e-05	1.57459
A0A087X0R6_S2	SNX12	0.579842	1.03333
A0A087X0R7_S118	SENP3-EIF4A1	0.846924	0.976121
A0A087X0R7_S99	SENP3-EIF4A1	0.00699849	1.18018
A0A087X0R7_S111	SENP3-EIF4A1	0.469727	1.0662
C9JZJ7_S92	MID1	0.0341797	1.29912
C9JZJ7_S96	MID1	0.264526	1.04082
A0A087X0X3_S701	HNRNPM	0.0479126	1.2352
A0A087X0X3_S575	HNRNPM	0.00025177	1.47596
A0A087X0X3_S397	HNRNPM	0.00128937	1.45588
A0A087X142_S10	SEPT8	0.771159	1.08321
A0A087X183_S146	LARP4B	0.438931	1.10227
A0A087X183_S151	LARP4B	0.560194	0.930793
A0A087X183_S16	LARP4B	0.190687	0.865717
S4R418_S431	BIN2	0.776569	0.942264
S4R418_S398	BIN2	0.00168698	1.39083
S4R418_S403	BIN2	0.627664	1.1157
S4R418_S408	BIN2	0.21568	1.28413
S4R418_S409	BIN2	0.029905	1.20573
S4R418_S413	BIN2	0.0987396	1.06815
S4R418_S417	BIN2	0.032195	1.2236
S4R418_S368	BIN2	0.100397	0.709457
S4R418_S371	BIN2	0.276855	0.794463
A0A087X1A0_S119	ZDHHC11B	0.151367	1.31714
G3V3T6_S86	ATXN3	0.850098	1.06899
A0A087X1H5_S380	ACAP2	0.0551331	0.694349
A0A087X1H5_S383	ACAP2	0.447318	0.836733
A0A087X1H5_S386	ACAP2	0.935399	1.151
Q9Y2Y9_S162	KLF13	0.0138702	0.689149
Q9Y2Y9_S279	KLF13	0.697985	0.960791
Q9Y2Y9_S283	KLF13	0.0879386	1.09168
Q9Y2Y9_S287	KLF13	0.373506	0.959252
Q9Y2Y9_S268	KLF13	0.423828	1.09367
A0A087X1N4_S327	SYTL1	0.366936	1.08861
C9IYE1_S58	CADPS2	0.0482788	0.908892
C9IYE1_S65	CADPS2	0.749598	1.02654
A0A087X1U1_S414	AGAP1	0.246208	0.937529
E9PPR1_S133	EEF1D	0.0370099	0.88343
A0A494C142_S134	BARD1	0.677246	0.916475
A0A087X2H1_S357	HECTD1	0.761065	0.972321
A0A087X2H1_S1575	HECTD1	0.252249	1.07733
A0A088AWL3_S1379	NCOR1	0.154045	0.869021
A0A088AWN2_S388	WDR20	0.0301514	0.793448
E9PDC2_S2508	PRUNE2	0.00821505	0.760717
E9PDC2_S1852	PRUNE2	0.934082	0.996738
A0A090HNM7_S358	ERCC5-201	0.0538559	0.781078
A0A090HNM7_S173	ERCC5-201	0.32422	0.984605
A0A090HNM7_S214	ERCC5-201	0.488708	0.987346
A0A090HNM7_S216	ERCC5-201	1	0.976577
A0A096LNU1_S80	PRR36	0.518555	1.24379
A0A096LNX8_S653	SCARF2	0.423828	1.07835
A0A096LNX8_S718	SCARF2	0.238572	1.14332
J3QQX0_S62	GPS1	0.0551331	1.07326
J3QQX0_S71	GPS1	0.684959	1.10001
A0A096LP25_S18	AAK1	0.988813	0.874108
A0A096LP25_S24	AAK1	0.898575	0.889334
A0A096LP25_S26	AAK1	0.0197396	0.7494
J3KP36_S102	FAM21C	0.00248241	0.645204
J3KP36_S104	FAM21C	0.0268478	0.678731
J3KP36_S442	FAM21C	0.0277414	1.1615
J3KP36_S974	FAM21C	0.101096	1.08929
J3KP36_S975	FAM21C	0.303795	1.12471
J3KP36_S277	FAM21C	0.0420799	0.833354
J3KP36_S228	FAM21C	0.0112001	1.14362
J3KP36_S232	FAM21C	0.0449072	1.16532
F5H0Q6_S547	CLASRP	0.524475	0.944226
F5H0Q6_S294	CLASRP	0.0595074	0.859922
A0A0A0MTC7_S680	LAMA4	0.00927734	0.269089
H7C280_S117	SCLY	0.452368	1.02455
A0A0A0MQV9_S994	SETD1B	0.264343	1.03211
A0A0A0MQW0_S17	MYEF2	0.971878	1.06557
A8MY87_S141	KSR1	0.002086	1.17226
F2Z357_S515	RAP1GAP	0.572177	0.99543
F2Z357_S541	RAP1GAP	0.663444	1.10728
F2Z357_S542	RAP1GAP	0.643142	1.08448
Q5T093_S2	RER1	0.909668	0.956291
A0A0A0MR13_S116	GNAS	0.151428	1.59924
C9JW01_S136	PUM2	0.048429	0.839859
C9JW01_S182	PUM2	0.112583	1.09579
A0A0A0MR69_S125	CCDC88C	0.359131	1.11049
A0A0A0MR69_S127	CCDC88C	0.0424805	1.53945
A0A0A0MR69_S128	CCDC88C	0.129395	1.19402
A0A0A0MRB5_S820	MADD	0.151428	1.10497
H0YBM4_S365	ASAP1	0.464545	1.08971
A0A0A0MRF6_S1652	AKAP9	0.00821505	1.25728
A0A0A0MRI1_S138	GPALPP1	0.0771484	0.87883
A0A0A0MRI1_S139	GPALPP1	0.0771484	0.87883
H0Y7V8_S903	CDC42BPA	0.359131	0.786882
H0Y7V8_S906	CDC42BPA	0.733398	0.776807
A0A0A0MRJ8_S453	ARHGAP30	0.685047	1.11048
A0A0A0MRJ8_S455	ARHGAP30	0.597808	1.12155
J3QSX6_S84	ABLIM1	0.151367	1.03985
J3QSX6_S89	ABLIM1	0.932281	1.08106
J3QSX6_S93	ABLIM1	0.168823	1.14657
J3QSX6_S209	ABLIM1	0.34655	1.04811
J3QSX6_S210	ABLIM1	0.303795	1.08775
J3QSX6_S163	ABLIM1	0.42627	0.939503
J3QSX6_S108	ABLIM1	0.00559998	1.49823
J3QSX6_S110	ABLIM1	0.701881	1.00467
J3QSX6_S113	ABLIM1	0.00896454	1.44054
J3QSX6_S116	ABLIM1	0.00335693	1.31362
J3QSX6_S278	ABLIM1	0.966118	1.14784
A0A0A0MRM9_S572	NOLC1	0.00354228	0.610859
A0A0A0MRM9_S525	NOLC1	0.638672	1.48675
A0A0A0MRM9_S526	NOLC1	0.530322	1.73023
A0A0A0MRM9_S528	NOLC1	0.17627	2.33917
A0A0A0MRM9_S482	NOLC1	0.392584	0.916852
A0A0A0MRM9_S486	NOLC1	0.499611	1.51385
A0A0A0MRM9_S487	NOLC1	0.0953877	1.90692
A0A0A0MRM9_S547	NOLC1	0.1286	0.912626
A0A0A0MRM9_S652	NOLC1	0.850098	1.25171
A0A0A0MRN0_S416	PRPF38B	0.023674	0.885539
A0A0A0MRN0_S418	PRPF38B	0.0268478	0.817001
A0A0A0MRN0_S423	PRPF38B	0.020813	0.720552
A0A0A0MRN0_S362	PRPF38B	0.0897675	0.820803
A0A0A0MRN0_S364	PRPF38B	0.32473	0.928643
A0A0A0MRN0_S370	PRPF38B	0.0104065	0.780413
A0A0A0MRN0_S209	PRPF38B	0.898575	0.952055
A0A0A0MRN0_S360	PRPF38B	0.106995	0.768477
A0A0A0MRP9_S197	SDCCAG3	0.151367	1.31595
A0A0A0MRT2_S8	WAC	0.339355	0.904728
A0A0A0MRT2_S359	WAC	0.264526	0.919908
A0A0A0MRT2_S19	WAC	0.17627	0.66466
A0A0A0MRT6_S290	ABI1	0.338742	0.754411
A0A0A0MRT6_S217	ABI1	0.262122	1.37289
A0A0A0MRT6_S220	ABI1	0.249088	0.920201
A0A0A0MRT6_S286	ABI1	0.846924	0.764978
A0A0A0MRT6_S226	ABI1	0.431911	1.11552
C9J8U3_S64	APTX	0.0248636	0.817214
C9J8U3_S67	APTX	0.0353394	0.818348
Q5VW31_S13	NFIB	0.846924	0.991622
F8WDP1_S145	TBC1D22A	0.0501919	1.28625
A0A0A0MRY2_S283	ZMYND11	0.62207	1.12691
E7EW15_S213	TNIP1	0.212143	0.898429
A0A0A0MS59_S77	SRCAP	0.0180664	1.12887
A0A0A0MS59_S371	SRCAP	0.550873	1.13251
A0A0A0MS59_S2610	SRCAP	0.00987714	0.784562
A0A0A0MS59_S2171	SRCAP	0.890381	1.05324
G3V578_S241	NDRG2	0.890381	0.933494
G3V578_S245	NDRG2	0.701881	1.15138
G3V578_S248	NDRG2	0.181465	1.2008
G3V578_S251	NDRG2	0.798706	0.881702
G3V578_S257	NDRG2	0.00657654	1.63067
G3V578_S263	NDRG2	0.469727	0.856303
A0A0A0MS99_S614	ABCC1	0.0018178	0.81643
A0A0A0MS99_S599	ABCC1	0.417114	0.961732
A0A0A0MS99_S602	ABCC1	1	0.983629
A0A0A0MS99_S603	ABCC1	0.160046	0.923115
A0A0A0MS99_S605	ABCC1	0.0737926	0.761074
A0A0A0MSA4_S663		0.110421	0.864241
A0A0A0MSA4_S397	EPB41L3	0.0327209	0.671076
A0A0A0MSA4_S5	EPB41L3	0.877918	1.07411
A0A0A0MSA4_S7	EPB41L3	0.791411	1.16898
A0A0A0MSA4_S9	EPB41L3	0.659182	1.23417
A0A0A0MSA4_S11	EPB41L3	0.207764	0.57529
A0A0A0MSA7_S1192	EIF4G3	0.831726	0.904449
A0A0A0MSD7_S269	PTPRN2	0.966118	1.05973
A0A0A0MSJ8_S374	PPP6R2	0.578061	1.04555
A0A0A0MSK5_S35	TOR1AIP1	0.0424048	0.818424
A0A0A0MSK5_S36	TOR1AIP1	0.108506	0.87778
A0A0A0MSK5_S194	TOR1AIP1	0.887851	1.11904
A0A0A0MSK5_S121	TOR1AIP1	0.696386	0.969459
A0A0A0MSK5_S124	TOR1AIP1	0.657827	0.979492
E9PD43_S246	NELFE	0.154045	1.29423
E9PD43_S174	NELFE	0.587891	0.744185
E9PD43_S176	NELFE	0.609459	0.944713
E9PD43_S115	NELFE	0.0736847	1.18505
A0A0A0MSQ2_S185	RFX5	0.909668	0.991174
A0A0A0MSQ9_S64	MON1A	0.00169554	0.733061
A0A0A0MSR4_S39	FLI1	0.289667	1.11046
A0A0A0MSU2_S923	ELMSAN1	0.154726	0.926331
A0A0A0MT33_S695	SCAF8	0.072998	0.730192
P51532-5_S1593	SMARCA4	0.761536	1.12103
P51532-5_S1597	SMARCA4	0.468292	1.03794
P51532-5_S1384	SMARCA4	0.00110355	1.23046
P51532-5_S1388	SMARCA4	0.452368	1.14743
P51532-5_S1389	SMARCA4	0.359626	1.02179
P51532-5_S1349	SMARCA4	0.0969531	1.3174
P51532-5_S1536	SMARCA4	0.253436	0.889764
P51532-5_S1541	SMARCA4	0.289366	0.889114
P51532-5_S1552	SMARCA4	0.0497101	0.821085
P51532-5_S695	SMARCA4	0.34655	0.95157
A0A0A0MT72_S378	CCM2	0.767608	1.16829
A0A0A0MT72_S158	CCM2	0.00957572	1.27241
A0A0A0MTG6_S477	SCAP	0.805035	0.974936
A0A0A0MTG6_S448	SCAP	0.657827	1.03665
A0A0A0MTH3_S263	ILK	0.00645076	1.15539
A0A0A0MTH9_S224	BTAF1	0.803955	0.978157
A0A0A0MTH9_S234	BTAF1	0.0946045	1.18143
A0A0A0MTH9_S237	BTAF1	0.0946045	1.13769
A0A0A0MTL7_S60	TCF7L2	0.599487	0.879944
A0A0A0MTP7_S903	SCAF11	0.171085	1.15416
A0A0A0MTP7_S756	SCAF11	0.0353394	0.654377
A0A0A0MTP7_S822	SCAF11	0.151887	0.911771
A0A0A0MTP7_S345	SCAF11	0.0120476	0.814923
A0A0A0MTP7_S353	SCAF11	0.00960879	0.770294
A0A0A0MTR7_S1258	RNF213	0.454285	0.971842
A0A0A0MTR7_S226	RNF213	0.0814285	1.20364
A0A1B0GWJ0_S9	ADSL	0.00930112	1.17146
H7BYZ6_S28	GPR75-ASB3	0.850098	1.03513
A0A0A6YYG7_S284	NCAPH2	0.701881	1.01649
H7C446_S119	PPAN	0.0110065	0.720901
Q96HJ9-2_S449	LUC7L2	0.0301514	0.760657
Q96HJ9-2_S450	LUC7L2	0.0301514	0.760657
A0A0B4J1R7_S45	C10orf32-ASMT	0.840783	0.98622
A0A0B4J1Y3_S120	GJA5	0.0522461	0.637215
A0A0B4J2C2_S9	DLGAP4	0.183969	1.11059
A0A0B4J2C2_S266	DLGAP4	0.516761	1.00681
A0A0C4DFL8_S566	KDM4B	0.469727	1.03917
A0A0C4DFT3_S675	DLG1	0.0122945	0.553846
A0A0C4DFT3_S540	DLG1	0.233398	1.25805
A0A0C4DFT3_S542	DLG1	0.896588	1.01998
G3XAC1_S644	SLC26A6	0.0163332	0.549473
A0A2R8YCY2_S1890	FRY	0.380371	0.885455
A0A0C4DFZ1_S14	STX1A	1	0.886489
H7C3Q7_S93	ABI2	0.890381	0.785075
C9JXI9_S22	KRIT1	0.202917	0.697329
A0A0C4DG26_S508	MLXIPL	0.106995	1.2815
A0A0C4DG26_S23	MLXIPL	0.00335693	1.38292
A0A0C4DG26_S25	MLXIPL	0.0384903	1.30449
A0A0C4DG27_S79	HLCS	0.548331	1.19109
A0A0C4DG33_S1154	PEX1	0.0241173	1.26528
A0A0C4DG33_S1124	PEX1	0.0405391	1.2202
A0A0C4DG49_S407	PVR	0.990573	0.958243
A0A0C4DG49_S408	PVR	0.359131	1.13845
H7BZV4_S38	ARL6IP4	0.00305176	0.69312
H7BZV4_S42	ARL6IP4	0.00930309	0.746977
H7BZV4_S130	ARL6IP4	0.0292838	0.76905
H7C4W2_S20	PXK	0.128078	0.674453
A0A0C4DGA7_S372	ABLIM3	3.65973e-05	1.6657
A0A0C4DGA7_S373	ABLIM3	4.97699e-06	2.08113
A0A0C4DGA7_S470	ABLIM3	7.1479e-08	1.89968
A0A0C4DGA7_S471	ABLIM3	3.08454e-06	1.67261
A0A0C4DGA7_S280	ABLIM3	0.00341797	1.41699
A0A0C4DGA7_S282	ABLIM3	0.00474548	1.48102
A0A0C4DGC9_S8	STK35	0.51709	1.13734
Q9UKS6_S354	PACSIN3	0.0426517	1.34411
Q14839-2_S1563	CHD4	0.0120476	0.773748
Q14839-2_S105	CHD4	0.168823	0.8103
Q14839-2_S108	CHD4	0.197378	0.811636
H0YN29_S161	CD276	0.59649	0.97436
A0A0C4DGH3_S370	NUMBL	0.234644	0.856235
A0A0C4DGH6_S603	UHRF1BP1L	0.135376	1.34075
H0YKT0_S197	MAN2A2	0.229309	1.0537
A0A0C4DGL6_S15	AQP8	0.724296	1.08522
J3QRU8_S385	GIT1	0.725741	1.04515
J3QRU8_S388	GIT1	0.594814	0.923665
A0A0C4DGQ6_S156	RPRD1A	0.151428	0.878543
A0A0C4DGU2_S218	MMACHC	0.583806	0.987026
A0A0C4DH01_S125	POLR3E	0.0767327	0.870415
A0A0C4DH01_S126	POLR3E	0.112583	0.891682
H7BXT7_S9	BET1L	0.633297	0.98734
A0A0C4DH44_S10	RPL30	0.109863	1.14266
A0A0D9SEI0_S111	C6orf203	0.0771484	1.17649
A0A0D9SEU5_S361	RANBP10	0.252249	1.03112
A0A0D9SEU5_S365	RANBP10	0.0897985	1.11763
A0A0D9SEU5_S369	RANBP10	0.0830636	1.11226
O95819-3_S716	MAP4K4	0.140283	1.29049
O95819-3_S788	MAP4K4	0.850098	1.01013
O95819-3_S580	MAP4K4	0.00251639	0.695387
O95819-3_S708	MAP4K4	0.137283	1.13795
A0A0D9SF09_S6	MLLT3	0.473166	0.900597
A0A0D9SF09_S13	MLLT3	0.360784	0.938982
A0A0D9SF09_S23	MLLT3	0.406112	0.990126
O00571_S612	DDX3X	0.0385341	1.44792
O00571_S90	DDX3X	0.17798	1.25784
A0A0D9SF60_S281	PKP4	0.610933	1.12114
A0A0D9SF60_S231	PKP4	0.454285	0.833073
A0A0D9SF60_S132	PKP4	0.0424805	0.757208
A0A0D9SF60_S139	PKP4	0.228752	0.869199
A0A0D9SF60_S337	PKP4	0.0821953	1.18897
A0A0D9SFB1_S745	DNM1	0.00110355	0.553373
B0ZBF8_S361	NR3C2	0.0424805	0.852463
A0A0X1KG75_S296	COBLL1	0.00193024	1.838
A0A0X1KG75_S1110	COBLL1	0.0247861	1.21918
A0A0X1KG75_S366	COBLL1	0.0538559	1.22767
A0A0D9SGD0_S106	SLC12A5	0.569336	1.30038
A0A0D9SGF6_S1063	SPTAN1	0.0138702	1.63114
A0A0D9SGF6_S1338	SPTAN1	7.62939e-05	1.50533
A0A0D9SGF6_S1217	SPTAN1	0.94379	1.03706
A0A0D9SGI5_S394	MEF2C	0.677246	1.03062
A0A0D9SGJ6_S1518	SYNJ1	0.0182343	0.751832
A0A2R8Y5N1_S22	DIAPH1	0.0522461	1.534
A0A0G2JHC2_S145	PPP1R18	0.583757	1.07246
A0A0G2JHC2_S224	PPP1R18	0.811536	0.968476
A0A0G2JIW1_S632	HSPA1A	0.663444	1.09356
A0A0G2JIW1_S634	HSPA1A	0.289366	1.13347
A0A0G2JMS7_S1405	SCRIB	0.488708	1.3572
A0A0G2JMS7_S1394	SCRIB	0.0342331	1.57318
A0A0G2JMS7_S1367	SCRIB	0.0161133	1.71602
A0A0G2JMS7_S423	SCRIB	0.423828	1.16529
A0A0G2JP44_S576	CDHR5	0.0737138	2.02376
A0A0G2JQJ7_S516	MAPT	0.477106	1.24772
A0A0G2JQJ7_S519	MAPT	1	1.06468
A0A0G2JQJ7_S721	MAPT	0.00269635	0.430948
A0A0G2JMZ8_S302	OCLN	0.0110065	1.14156
A0A0G2JMZ8_S310	OCLN	0.0079205	1.22867
A0A0G2JMZ8_S313	OCLN	0.00088339	1.20056
A0A0G2JMZ8_S369	OCLN	0.00488281	1.5491
A1BQX2_S161	MARVELD2	0.406112	1.09583
A1BQX2_S291	MARVELD2	0.00115967	1.43582
A1BQX2_S116	MARVELD2	0.0255737	1.30963
A1BQX2_S120	MARVELD2	0.0255737	1.30963
A0A0G2JNJ7_S221	CNOT3	0.167351	0.870887
A0A0G2JNW7_S40	SLC12A7	0.190687	0.924396
B0QY04_S63	NCF4	0.360784	1.12082
F6RP06_S125	BNIP3	0.00104523	1.79528
F6RP06_S134	BNIP3	0.000671387	2.6148
A0A0J9YW64_S1066	DOCK11	0.561401	0.760267
A0A0J9YX88_S1359	PHRF1	0.330505	1.02677
A0A0J9YX88_S1360	PHRF1	0.855272	1.01036
A0A0J9YX88_S1371	PHRF1	0.157948	1.0771
A0A0J9YX88_S1373	PHRF1	0.719727	1.05577
A0A0J9YX88_S1202	PHRF1	0.502761	0.853179
A0A0J9YX88_S1124	PHRF1	0.0575279	1.13164
A0A0J9YX88_S915	PHRF1	0.00515984	1.12007
A0A0J9YX88_S1032	PHRF1	0.0987396	1.19869
A0A0J9YX88_S1034	PHRF1	0.181465	1.19441
A0A0J9YX88_S1095	PHRF1	0.969727	0.919315
A0A0J9YWL0_S430	AIM1	0.218219	0.864228
A0A0J9YWL0_S185		0.151367	0.627792
A0A0J9YWT2_S83	MPZ	0.899933	1.08833
A0A0J9YX34_S10	TRIM2	0.846924	1.07199
A0A0J9YX34_S424	TRIM2	0.791411	1.02163
A0A0J9YX34_S428	TRIM2	0.860067	1.01119
A0A0J9YX34_S440	TRIM2	0.00335693	0.533277
A0A0J9YX62_S312	DNAJB6	0.00365448	1.64181
A0A0J9YX62_S315	DNAJB6	0.0110453	1.3261
A0A0J9YX62_S277	DNAJB6	0.542528	1.01102
A0A0J9YXZ5_S2	IQGAP1	1	0.941602
A0A286YF23_S483	MYO15B	0.00336456	1.85112
A0A0J9YYE2_S383	ZC3H3	0.877407	0.97413
A0A0J9YYJ3_S329	TMEM184B	0.101096	0.831888
A0A0J9YYJ3_S344	TMEM184B	0.389404	0.904929
D6REM6_S188	MATR3	0.416094	0.997475
D6REM6_S596	MATR3	0.0345367	0.833173
D6REM6_S598	MATR3	0.901796	1.01368
D6REM6_S164	MATR3	0.890381	1.00043
D6REM6_S208	MATR3	0.761536	1.10507
D6REM6_S606	MATR3	0.803955	1.02572
D6REM6_S615	MATR3	0.488708	1.29977
D6REM6_S621	MATR3	0.113961	0.928139
F8WEI6_S29	IFRD2	0.108383	0.83551
F8WEI6_S31	IFRD2	0.546018	0.968772
F8WEI6_S32	IFRD2	0.422341	0.92602
A0A1B0GU90_S7	CLN6	0.0707899	1.32423
A0A1B0GU90_S9	CLN6	0.0863796	1.24348
A0A0U1RQE4_S32		0.141518	1.21626
A0A0U1RQE4_S35		0.0522461	1.19976
A0A0U1RQE4_S345	SH3D19	0.00201416	1.3537
A0A0U1RQE4_S649	SH3D19	0.17752	0.844129
A0A0U1RQE4_S51		0.00594035	1.39473
A0A0U1RRM7_S131	ATRIP	0.733727	0.849778
A0A0U1RQQ9_S681	SCYL2	0.373725	1.00002
A0A0U1RR07_S279	SYTL2	0.148152	0.932367
A0A0U1RR07_S1800	SYTL2	0.639694	0.896562
A0A0U1RRH6_S290	PHF14	0.176808	0.860885
A0A0U1RRH6_S835	PHF14	0.855272	1.00724
A0A0U1RRH6_S302	PHF14	0.414307	0.891049
A0A0U1RRL5_S163	ELF1	0.0384903	1.2537
A0A0U1RRL5_S167	ELF1	0.212143	1.21678
A0A0U1RRL5_S168	ELF1	0.0268478	1.42238
A0A0U1RRM4_S490	PTBP1	0.0301514	2.37279
A0A140LJL2_S641	DOS	0.380371	0.918155
Q29960_S66	HLA-C	0.00244141	2.64892
Q29960_S353	HLA-C	0.683986	0.92407
Q29960_S357	HLA-C	0.0905648	0.80578
Q29960_S360	HLA-C	0.105626	0.825958
A2AB15_S43	DHX16	0.0625692	1.20296
A2AB15_S46	DHX16	0.0405391	1.10344
A2AB15_S47	DHX16	0.988813	0.9942
A2AB15_S100	DHX16	0.490893	1.01497
Q03518_S439	TAP1	0.386493	1.24064
A0A140TA73_S95	SNTB2	0.339355	0.877126
A0A140TA73_S110	SNTB2	5.34058e-05	0.632509
A0A182DWH7_S266	SEPP1	0.0065161	1.66422
A0A1B0GTL5_S866		0.264526	1.08222
A0A1B0GTL5_S482	RAB11FIP5	0.441044	0.868263
A0A1B0GTL5_S307	RAB11FIP5	0.791016	0.903223
H0YDE2_S112	PLEKHA7	0.890381	0.965269
H0YDE2_S115	PLEKHA7	0.803955	0.986489
H0YDE2_S116	PLEKHA7	0.909668	0.975879
F5GZ78_S301	PXN	0.966118	1.05094
F5GZ78_S258	PXN	0.392738	0.841075
F5GZ78_S104	PXN	0.0115161	1.43964
Q9UDY2-7_S1009	TJP2	0.116776	1.25979
Q9UDY2-7_S297	TJP2	0.0387414	1.53253
Q9UDY2-7_S478	TJP2	1	1.10326
Q9UDY2-7_S323	TJP2	0.0152303	1.31883
Q9UDY2-7_S325	TJP2	0.00878836	1.31737
Q9UDY2-7_S327	TJP2	0.011631	1.35866
Q9UDY2-7_S472	TJP2	0.659182	1.0972
Q9UDY2-7_S275	TJP2	0.00194781	1.48542
Q9UDY2-7_S1190	TJP2	0.0220989	1.40466
Q9UDY2-7_S446	TJP2	0.0018178	1.6373
Q9UDY2-7_S199	TJP2	0.00878836	1.20044
Q9UDY2-7_S201	TJP2	0.0798486	1.09629
Q9UDY2-7_S205	TJP2	0.00829845	1.2079
Q9UDY2-7_S997	TJP2	0.25238	1.05659
A0A1B0GTW6_S399		0.380371	1.00321
A0A1B0GTW6_S1057	EPB41L1	0.118706	1.51544
A0A1B0GTW6_S614		0.177193	0.894404
A0A1B0GTX1_S119		0.246208	0.850983
F5H006_S335	LRMP	0.711099	1.08061
F5H006_S338	LRMP	0.877918	1.00586
A0A1B0GWA1_S212	PCCA	0.302795	1.61452
A0A1B0GUI1_S734	RALGAPA1	0.258371	1.05915
A0A1B0GUI1_S740	RALGAPA1	0.271868	0.890504
A0A1B0GUI1_S1083		0.561401	1.04888
A0A1B0GUN5_S472	PLEKHA6	1	1.2601
A0A1B0GUN5_S476	PLEKHA6	0.657827	1.08792
A0A1B0GUN5_S478	PLEKHA6	0.850098	1.54739
A0A1B0GUN5_S459	PLEKHA6	0.359878	0.839295
A0A1B0GUN5_S464	PLEKHA6	0.969727	1.03037
A0A1B0GUN5_S901	PLEKHA6	0.416094	0.905769
A0A1B0GV05_S615	RAP1GAP2	0.524475	1.15524
A0A1B0GV05_S650	RAP1GAP2	0.932281	0.985305
A0A1B0GV05_S653	RAP1GAP2	0.330261	0.906971
A0A1B0GV05_S654	RAP1GAP2	0.761536	0.990053
A0A1B0GV45_S33	MYO18A	0.104543	0.864331
A0A1B0GV45_S37	MYO18A	0.0552031	0.722638
A0A1B0GV45_S92		0.30127	0.895196
A0A1B0GV45_S211		0.579842	1.00114
A0A1B0GV45_S338		0.850098	1.08127
A0A1B0GV45_S308		0.0449072	1.16439
H0YHT2_S201	KIF21A	0.0546932	1.24723
H0YHT2_S963	KIF21A	0.677704	0.962173
H0YHT2_S974	KIF21A	0.499611	0.913268
A0A1B0GV57_S166	TAB2	0.715133	0.971797
A0A1B0GV68_S546		0.00341797	0.514627
A0A1B0GV68_S427	FARP1	0.386161	1.10558
A0A1B0GW05_S25		0.346685	1.15067
A0A1B0GW05_S31		0.108383	1.34759
A0A1B0GW41_S120	ING5	0.524475	0.919512
A0A1B0GW41_S150	ING5	0.165498	0.915338
A0A1B0GWB9_S5		0.572177	1.09091
A0A1B0GWG0_S266		0.966118	1.09228
R4GMM6_S8	UBE2E3	1.43596e-05	0.622084
I3L276_S2	HMOX2	0.148152	1.26297
I3L276_S8	HMOX2	0.977966	1.06557
C9J299_S11	ADD2	0.587891	0.812305
A0A1W2PP02_S255	RFC1	0.303795	0.911607
A0A1W2PRL9_S79	TCEA1	0.00783236	1.21569
A0A1X7SBZ2_S599	DDX17	0.594397	1.12229
Q9H178_S30	PFKFB3	0.0946045	1.13876
A0A1W2PR18_S25		0.454834	0.892794
E7ER60_S534	SYNJ2	0.386161	0.924187
A0A1W2PRG7_S787	FGD5	0.877407	1.0455
J3QLT3_S11	RALBP1	0.00335693	1.28676
A0A1W2PRJ8_S7	ZDHHC23	0.162163	0.872506
A0A1X7SC65_S16	HSPB6	0.0688702	1.20278
A0A286YFF2_S3		0.316512	0.860374
A0A286YEX4_S216	NFIC	0.0830636	0.820928
A0A286YEX4_S306	NFIC	0.767608	1.024
A0A286YEX4_S316	NFIC	0.140283	0.880856
A0A286YEX4_S327	NFIC	0.646437	0.951347
A0A286YEX4_S361	NFIC	0.0290146	0.854468
H0Y9X0_S208	FRYL	0.585402	0.869296
H0Y9X0_S827	FRYL	0.072998	1.25022
A0A2Q2TH77_S111	GOLGA2	0.677246	0.968295
Q13555-7_S394	CAMK2G	0.733398	0.891733
A0A2R8Y2X6_S285	CCDC64B	0.441044	1.09997
A0A2R8Y2X6_S310	CCDC64B	1	0.991739
A0A2R8Y5E8_S56	HARS2	0.609459	0.912259
A0A2R8Y5E4_S280	BCAR1	0.0342331	1.14066
A0A2R8Y4K8_S386	SAMSN1	0.934082	1.08587
A0A2R8Y4K8_S319	SAMSN1	0.579842	1.24888
F5H777_S219	CCDC82	0.561401	0.988147
F5H777_S220	CCDC82	0.678772	0.984401
A0A2R8Y534_S395	DNAJC21	0.831726	0.945415
A0A2R8Y4T1_S1045	TNS1	0.141518	1.25911
A0A2R8Y4T1_S1053	TNS1	0.246208	1.25116
A0A2R8Y4T1_S1058	TNS1	0.020813	1.55624
A0A2R8Y4T1_S1061	TNS1	0.020813	1.46219
A0A2R8Y4T1_S1302	TNS1	0.207764	0.748192
A0A2R8Y4T1_S929	TNS1	0.638672	1.1928
A0A2R8Y4T1_S1106	TNS1	0.421204	0.908598
A0A2R8Y4T1_S1109	TNS1	0.187622	1.16851
A0A2R8Y4T1_S1242	TNS1	0.469727	1.27875
A0A2R8Y4T1_S1244	TNS1	0.00427246	1.30366
A0A2R8Y4T1_S1249	TNS1	0.579842	0.875955
A0A2R8Y4T1_S910	TNS1	0.846924	0.99505
A0A2R8Y4T1_S767	TNS1	0.423828	1.12244
A0A2R8Y4T1_S769	TNS1	0.791016	0.940504
A0A2R8Y4T1_S1394	TNS1	0.303795	0.845405
A0A2R8Y4T1_S1571	TNS1	0.141518	0.766843
A0A2R8YFL3_S362	IFNGR1	0.246208	0.737798
A0A2R8Y4Z0_S105	CDK13	0.0409832	0.816515
A0A2R8Y4Z0_S163	CDK13	0.0215454	1.51594
A0A2R8Y4Z0_S120	CDK13	0.21568	0.894081
A0A2R8Y4Z0_S122	CDK13	0.22919	0.910934
A0A2R8Y4Z0_S140	CDK13	0.00038147	0.550051
A0A2R8Y4Z0_S95	CDK13	0.0552031	0.824002
A0A2R8Y4Z0_S97	CDK13	0.0435579	0.766446
Q9Y3X0_S386	CCDC9	0.389404	1.07881
Q9Y3X0_S202	CCDC9	0.392738	1.15342
A0A2R8Y804_S552	CTNNB1	0.264126	0.861158
A0A2R8Y549_S1212	INADL	0.151887	1.16844
A0A2R8Y549_S645	INADL	0.0953877	1.25506
A0A2R8Y5C4_S196	TNKS1BP1	0.967674	0.978982
A0A2R8Y5C4_S260	TNKS1BP1	0.417114	0.830415
A0A2R8Y5C4_S175	TNKS1BP1	0.168823	1.22979
A0A2R8Y5C4_S160	TNKS1BP1	0.464545	0.946979
B5MC15_S476	CBLB	0.0159302	1.34707
B5MC15_S480	CBLB	0.0394816	1.27421
B5MC15_S484	CBLB	0.583806	1.06949
B5MC15_S525	CBLB	0.266113	0.915521
B5MC15_S529	CBLB	0.129738	0.7318
P49815_S1449	TSC2	0.761536	1.01667
P49815_S1420	TSC2	0.245487	0.946978
P49815_S1338	TSC2	0.0035504	0.743018
A0A2R8Y5P9_S204	SHROOM3	0.421204	1.262
A0A2R8Y5P9_S595	SHROOM3	0.909668	1.02047
A0A2R8Y5P9_S596	SHROOM3	0.915314	0.97921
A0A2R8Y5P9_S1140	SHROOM3	0.0426517	0.779111
A0A2R8Y5P9_S1644	SHROOM3	0.682714	1.02313
A0A2R8Y5P9_S735	SHROOM3	0.921809	1.02991
A0A2R8Y603_S271	RPS6KA3	0.0987396	1.29825
A0A2R8Y611_S400	AP3D1	0.447318	0.994825
A0A2R8Y623_S3	RPS7	0.62207	0.916721
A0A2R8Y6F3_S48	HECW2	3.02345e-05	1.90604
A0A2R8Y6F3_S1049	HECW2	0.0105078	1.64341
Q5JS72_S191	CASK	0.781906	0.991636
Q5JS72_S192	CASK	0.228752	0.843649
O75140_S525	DEPDC5	0.560194	1.0195
A0A2R8Y6I6_S491	DYRK1A	0.685047	1.09828
F5H029_S535	FAM65B	0.120544	0.699288
F5H029_S538	FAM65B	0.145432	0.869306
F8WF45_S319	TMF1	0.111058	1.27657
F8WF45_S72	TMF1	0.355416	1.07163
F8WF45_S77	TMF1	0.0150449	1.36258
F8WF45_S338	TMF1	0.0654815	0.819884
F8WF45_S340	TMF1	0.399743	0.893045
F8WF45_S344	TMF1	0.00870546	0.838985
F5GXF5_S1247	BPTF	0.864887	1.11555
F5GXF5_S700	BPTF	0.0182343	0.747067
F5GXF5_S2408	BPTF	0.106995	0.792719
H3BS66_S22	SMIM1	0.19368	1.04355
H3BS66_S27	SMIM1	0.00814298	1.32451
A0A2R8Y7R9_S733	PPFIA1	0.00878836	1.43005
A0A2R8Y7R9_S737	PPFIA1	0.00347516	1.42181
A0A2R8Y7R9_S755	PPFIA1	0.129738	1.23098
A0A2R8Y7R9_S220	PPFIA1	0.670181	0.921277
A0A2R8Y7R9_S221	PPFIA1	0.0767327	0.843862
A0A2R8Y7R9_S224	PPFIA1	0.048429	0.913337
A0A2R8Y7R9_S226	PPFIA1	0.0551331	0.89072
P11171_S540	EPB41	0.969727	1.10374
P11171_S542	EPB41	0.349211	1.16424
A0A2R8YDI1_S1190	CUX1	0.103214	0.822224
A0A2R8YD75_S6	SNX27	0.330261	1.22533
A0A2R8Y880_S899	RBBP6	0.271868	0.842159
A0A2R8Y880_S1664	RBBP6	0.266113	1.17356
H7C560_S732	BRAF	0.657827	1.08847
A0A2R8YCL1_S142	GRB10	0.0679592	1.20895
C9JEF4_S22	HDAC6	0.32473	1.12311
E7ER27_S3	HSD17B4	0.0341797	1.56312
A0A2R8YE63_S832	EPS8	0.423828	1.3068
A0A2R8YE63_S676	EPS8	0.0665359	1.35887
A0A2R8YE63_S679	EPS8	0.0538559	1.49231
A0A2R8YE63_S689	EPS8	0.151367	1.3617
Q5JS79_S154	CASK	0.469727	0.91326
Q5JS79_S159	CASK	0.228752	0.639232
A0A2R8YF49_S445	ARHGEF5	0.119342	1.30574
A0A2R8YF49_S450	ARHGEF5	0.686879	1.07332
A0A2R8YF49_S340	ARHGEF35	0.585402	1.00107
A0A2R8YF49_S1126	ARHGEF5	0.484606	1.1563
A0A2R8YF49_S1011	ARHGEF5	0.129395	1.23189
A0A2R8YF49_S606	ARHGEF5	0.0569678	1.11099
A0A2R8YF49_S983	ARHGEF5	0.0821953	1.37872
A0A2R8YF49_S184	ARHGEF35	0.646437	1.04573
A0A2R8YFR7_S184	ARHGEF5	0.258371	1.11973
A0A2R8YH03_S434	FAM208B	0.0161133	1.2842
A0A2R8YH03_S1387	FAM208B	0.422341	1.18165
A0A2U3TZJ5_S574	BCL11A	0.287734	1.3235
A0A384DVL6_S479	NCOR2	0.00474548	0.731893
A0A384DVL6_S111	NCOR2	0.0215454	0.589487
A0A384DVU0_S1329	PNPLA6	0.151428	0.805632
A0A384DVU0_S363	PNPLA6	0.909668	0.933006
Q14643_S1598	ITPR1	0.182669	0.932801
A0A3B3IRR3_S933	FBRSL1	0.359626	1.06074
A0A3B3IRR3_S1030	FBRSL1	0.187622	1.07735
A0A3B3IRT3_S137	TBC1D4	0.00128937	1.63516
A0A3B3IRT3_S407	TBC1D4	0.290081	1.22567
A0A3B3IRT3_S410	TBC1D4	0.108506	0.87684
A0A3B3IRT3_S160	TBC1D4	0.0370099	1.19226
A0A3B3IRT3_S492	TBC1D4	0.194807	0.867424
A0A3B3IRT3_S497	TBC1D4	0.264126	0.827261
A0A3B3IRT3_S507	TBC1D4	0.17627	1.26119
A0A3B3IRT3_S510	TBC1D4	0.171085	1.0766
A0A3B3IRT3_S513	TBC1D4	0.108383	1.10794
A0A3B3ISE6_S1415	KDM5B	0.0200018	1.43816
A0A3B3IS71_S249	RB1	0.599487	0.814708
A0A3B3ISK1_S402	COPA	0.569336	1.05745
A0A3B3ISK1_S173	COPA	0.359131	1.07606
A0A3B3ISF0_S1064	LARP1B	0.295776	0.882594
A0A3B3ISF0_S261	LARP1B	0.165498	1.07578
A0A3B3ISF0_S291	LARP1B	0.609459	1.08563
A0A3B3ISJ3_S203	CAAP1	0.392738	0.97541
A0A3B3ISP1_S908	ANKS1A	0.746926	0.917253
A0A3B3ISP1_S668	ANKS1A	0.945745	1.06387
A0A3B3ISQ4_S240	EPS8L2	0.154045	1.2214
A0A3B3ISU0_S665	DSC2	0.934082	1.17754
A0A3B3ISU0_S725	DSC2	0.01619	1.52489
Q6ZSU2_S453	DLG2	0.969727	1.03608
A0A3B3ISZ4_S115	PCGF6	0.164184	0.893707
A0A3B3ITP6_S26	MCM4	0.229309	1.15668
A0A3B3ITP6_S326	MCM4	0.508766	1.45776
A0A3B3ITP6_S31	MCM4	0.103214	0.809312
A0A3B3ITP6_S32	MCM4	0.216167	0.777678
A0A3B3ITC2_S87	SNTB1	1.28294e-05	1.76481
A0A3B3ITC2_S219	SNTB1	0.577148	0.789591
A0A3B3ITD2_S332	TMEM57	0.113961	0.862422
H0Y3A3_S904	DAB2IP	0.00502335	1.26554
J3QQU0_S59	IMPACT	0.792159	1.06215
A0A3B3ITN6_S246	PEX10	0.427955	1.12799
A0A3B3ITT1_S117	RAB12	0.359878	1.10846
A0A3B3IUA7_S100	TRIM25	0.983834	0.985553
A0A3B3IUB1_S725	EIF2B5	0.0424805	1.3119
A0A3B3IUB1_S726	EIF2B5	0.455318	1.00524
A0A3B3IUB9_S426	BIRC6	0.00324719	0.790266
A0A3B3IUB9_S2812	BIRC6	0.233398	1.48598
A0A3F2YNX0_S1905	SEC16A	0.846924	0.918443
A0A3F2YNX0_S1149	SEC16A	0.468292	1.04529
A0A3F2YNX0_S391	SEC16A	0.436769	1.04142
A0A3F2YNX0_S1169	SEC16A	0.021624	0.868078
A0A3F2YNX0_S1172	SEC16A	0.536062	0.990919
A0A3F2YNX0_S1175	SEC16A	0.623094	1.02701
A0A3F2YNY6_S970	PRPF40A	0.12084	0.846956
A0A3F2YNY6_S972	PRPF40A	0.21568	0.731817
A0A3F2YNY6_S975	PRPF40A	0.131591	0.900639
A0A3F2YNY6_S920	PRPF40A	0.0737138	0.896734
A0A3F2YNY6_S922	PRPF40A	0.00502335	0.781889
A0A3F2YNY6_S925	PRPF40A	0.0187569	0.83699
A0A3F2YNY6_S867	PRPF40A	0.360784	0.986742
A0A3F2YNY6_S869	PRPF40A	0.360784	0.986742
A0A3F2YNY6_S871	PRPF40A	0.441044	0.880453
A0A3F2YNY6_S865	PRPF40A	0.360784	0.986742
A0A3Q5ADB5_S44	PRR12	0.279242	1.13693
A0A494BYR6_S703	KIF18B	0.012207	0.637573
H0Y8F2_S101	TACC3	0.0150757	1.27555
A0A494BZV2_S220	MPRIP	0.0339948	1.18851
A0A494BZV2_S224	MPRIP	0.0339948	1.18851
A0A494BZV2_S305		0.00836182	1.52383
A0A494BZV2_S316		0.00836182	1.46429
A0A494C1L9_S50	TYMP	0.678772	1.51024
A0A494C0B4_S123	RAD23A	0.33766	1.07418
A0A494C0Q6_S561	PARN	0.683986	1.13353
A0A494C0Q6_S499	PARN	0.733727	0.943389
A0A494C0L2_S10	SART3	0.901796	0.992238
D6RDA9_S134	NR3C1	0.909668	1.23828
K7EIG1_S605	CLUH	0.805035	1.02583
A0A494C0R9_S3	LRBA	0.328949	1.27252
A0A494C0R9_S10	LRBA	0.00137424	1.34505
K7EP07_S59	TBCB	0.135376	1.34777
A0A494C108_S177	KRI1	0.17798	0.888922
A0A494C108_S142	KRI1	0.53659	0.984093
A0A494C108_S100	KRI1	0.072998	0.680343
A0A494C108_S101	KRI1	0.320457	0.921494
A0A494C108_S103	KRI1	0.0144428	0.770962
A0A494C198_S32	DEK	1	1.02961
A0A494C198_S234	DEK	0.0698929	1.68137
A0A494C198_S235	DEK	0.170598	1.47971
A0A494C1A5_S225	SNRNP200	0.639694	1.08731
A0A494C1F2_S433	NUP214	0.46984	0.929402
C9JXK0_S97	LBR	0.276855	1.01957
C9JXK0_S99	LBR	0.798706	1.01206
C9JXK0_S101	LBR	0.865044	0.932287
Q6ZRV2_S1147	FAM83H	0.202917	1.38396
Q6ZRV2_S716	FAM83H	0.934082	0.998254
Q6ZRV2_S870	FAM83H	0.416094	0.952609
Q6ZRV2_S903	FAM83H	0.330505	1.13466
Q6ZRV2_S892	FAM83H	0.890381	0.965859
Q6ZRV2_S914	FAM83H	0.264126	1.08826
Q6ZRV2_S523	FAM83H	0.201088	1.16205
Q6ZRV2_S513	FAM83H	0.831726	1.0897
Q6ZRV2_S516	FAM83H	0.623094	1.08141
Q6ZRV2_S1003	FAM83H	0.546018	0.995069
Q6ZRV2_S1009	FAM83H	0.766029	0.996552
Q6ZRV2_S924	FAM83H	0.287803	0.94155
Q6ZRV2_S925	FAM83H	0.0370099	1.07571
H7C3Y7_S1078	NBEAL2	0.416094	1.07223
H7C3Y7_S1082	NBEAL2	0.988813	1.01743
A0A499FIZ0_S221	WDR26	0.000132058	1.19029
A0A499FIZ0_S223	WDR26	0.0771484	1.20122
A0A499FJI4_S2774	MYCBP2	0.731718	1.08552
A0A499FJI4_S3481	MYCBP2	0.0209961	0.743549
A0A499FJI4_S1586	MYCBP2	0.233398	1.42968
A0A499FJI4_S2795	MYCBP2	0.207764	0.833218
A0A499FJI4_S2801	MYCBP2	0.00758581	0.689621
D6RD33_S21	DDX41	0.122534	1.20174
A0A4V7I447_S891	APOBR	0.731718	0.968751
A0A4V7I447_S930	APOBR	0.379427	0.925771
A0A4V7I447_S175	APOBR	0.473334	1.01628
A0A4V7I447_S162	APOBR	0.502123	0.869846
A0A4V7I447_S433	APOBR	0.803955	1.08601
A0A5E8_S352	GAS2L1	0.00663954	1.17419
A0MZ66-4_S3	KIAA1598	0.330261	0.887083
A0MZ66-4_S4	KIAA1598	1	1.012
A0MZ66-4_S473	KIAA1598	0.246208	1.28465
D6RJH4_S15	ARHGEF37	0.00231934	0.488912
A1L170_S222	C1orf226	0.626346	1.01266
A1L170_S223	C1orf226	0.91577	0.948428
A1L390-3_S377	PLEKHG3	0.392584	1.20883
A1L390-3_S561	PLEKHG3	0.113961	1.13992
A1L390-3_S562	PLEKHG3	0.436769	1.16827
A1L390-3_S1025	PLEKHG3	0.00896454	1.15904
A1L390-3_S575	PLEKHG3	0.257248	1.22084
A1L390-3_S587	PLEKHG3	0.0113468	1.28329
A2A2F0_S187	RALGAPB	0.00800991	1.21562
A2A2G5_S89	GGT7	0.891732	1.14942
H7C5M1_S17	RBM34	0.584276	0.925845
H7C5M1_S31	RBM34	0.116776	0.857944
A2A2Y8_S85	COL17A1	0.0353394	1.42745
A2A2Y8_S118	COL17A1	0.733398	1.0887
A2A2Y8_S148	COL17A1	0.00594035	1.43929
A2A2Y8_S150	COL17A1	0.0022483	1.55154
A2A2Y8_S174	COL17A1	0.564589	1.27745
A2AJT9-3_S100	CXorf23	0.157134	1.1079
A2AJT9-3_S15	CXorf23	0.761065	1.06173
A2AJT9-3_S17	CXorf23	0.730342	1.06145
A2AJT9-3_S192	CXorf23	0.0104111	1.21985
A2AJT9-3_S139	CXorf23	0.572177	0.963299
A2RRP1-2_S473	NBAS	0.176808	1.0399
A2RRP1-2_S475	NBAS	0.000342988	1.35783
A2RRP1-2_S1817	NBAS	0.62207	0.956707
A3KFL1_S124	EXOSC2	0.128027	1.11958
C9J1X0_S221	WDR91	0.212143	1.13232
A4D2B0_S61	MBLAC1	0.164184	0.844362
A6NC57-2_S367	ANKRD62	0.518555	1.08811
A6NC57-2_S369	ANKRD62	0.518555	1.08811
A6NC98-4_S1227	CCDC88B	0.0395355	1.4119
A6NC98-4_S1230	CCDC88B	0.569336	0.926561
A6NCT7_S260	COL16A1	0.392738	0.944341
A6ND36_S650	FAM83G	0.609149	0.900621
A6NDA1_S16	HAUS7	0.141406	1.13506
A6NDB9_S375	PALM3	1.04308e-06	5.46119
A6NEL2_S98	SOWAHB	0.00335693	1.23744
A6NF31_S546	OFD1	0.118706	0.866713
A6NFI3_S10	ZNF316	0.89486	0.956909
H3BU16_S53	HN1L	0.423828	0.754349
A6NGV6_S77	ARNT	0.0353394	1.45706
A6NHH0_S183	PTGES2	0.0215454	1.64845
A6NHR9-2_S13	SMCHD1	6.10352e-05	1.8845
A6NI72_S346	NCF1B	0.25238	0.781609
A6NI72_S349	NCF1B	1	0.960627
A6NIT2_S699	PHKA1	0.220647	0.892362
A6NIX2_S96	WTIP	0.207764	0.897964
J3QSD2_S19	NDEL1	0.141518	1.12615
J3QSD2_S22	NDEL1	0.266113	0.920509
J3QSD2_S23	NDEL1	0.30127	1.11543
A6NKB8_S7	RNPEP	0.934082	1.18525
A6NKD9_S246	CCDC85C	0.421204	1.05326
A6NKF1_S41	SAC3D1	0.62207	1.1381
A6NLN1_S111	PTBP1	0.633793	0.998184
O43768-2_S108	ENSA	0.454285	0.888883
O43768-2_S109	ENSA	0.0814285	1.1542
O43768-2_S2	ENSA	0.608817	0.904837
A6NN40_S666	SHROOM1	0.657827	1.10052
A6NN40_S188	SHROOM1	0.579842	1.0663
A6NN40_S190	SHROOM1	0.135528	1.16118
A6NNK5_S557	TP53BP1	0.609459	0.909016
A6NNK5_S270	TP53BP1	0.711899	1.13297
A6NNK5_S835	TP53BP1	0.969727	1.00319
A6NNK5_S836	TP53BP1	0.469727	0.886955
A6NNK5_S839	TP53BP1	0.733398	0.947922
A6NNK5_S385	TP53BP1	0.072998	0.666965
A6NNK5_S867	TP53BP1	0.339355	1.01101
Q5JX53_S55	CPNE1	0.0215454	2.22271
H7BZ52_S48	ZSWIM8	0.918694	0.974952
H7BZ52_S53	ZSWIM8	0.840783	0.953846
H7BZ52_S567	ZSWIM8	0.349211	0.880036
A7KAX9_S856	ARHGAP32	0.1286	1.18755
A7KAX9_S952	ARHGAP32	0.548331	1.06785
A7KAX9_S682	ARHGAP32	0.556113	1.11668
E7EPE2_S197	MDM2	0.713978	0.895599
C9IZZ8_S41	ITGB1BP1	0.359131	1.12075
H7BY10_S45	RPL23A	0.0946045	0.616154
A8MVU1_S286	NCF1C	0.707934	1.12383
A8MXB7_S146	SNX24	0.164184	0.89158
A8MXB7_S149	SNX24	0.228553	0.919375
A9Z1X7_S747	SRRM1	0.0169156	0.899619
A9Z1X7_S749	SRRM1	0.12552	0.95049
A9Z1X7_S752	SRRM1	0.0144428	0.888546
A9Z1X7_S703	SRRM1	0.00896454	0.732395
A9Z1X7_S704	SRRM1	0.0553589	0.866799
A9Z1X7_S705	SRRM1	2.75723e-05	0.717432
A9Z1X7_S635	SRRM1	0.000266716	0.835957
A9Z1X7_S637	SRRM1	0.000206071	0.836146
A9Z1X7_S684	SRRM1	0.000608409	0.671587
A9Z1X7_S445	SRRM1	0.025331	0.887409
A9Z1X7_S447	SRRM1	0.0435579	0.844424
A9Z1X7_S883	SRRM1	0.242842	0.849568
A9Z1X7_S714	SRRM1	1	0.830092
A9Z1X7_S10	SRRM1	0.846924	1.02432
A9Z1X7_S397	SRRM1	0.452368	0.954164
A9Z1X7_S692	SRRM1	0.00485992	0.764282
A9Z1X7_S694	SRRM1	0.499611	1.13167
A9Z1X7_S409	SRRM1	1.79273e-05	0.737887
A9Z1X7_S384	SRRM1	0.0551331	0.909743
A9Z1X7_S386	SRRM1	0.846236	0.966162
A9Z1X7_S388	SRRM1	0.060006	0.920439
A9Z1X7_S473	SRRM1	0.141406	0.915096
A9Z1X7_S722	SRRM1	0.032195	0.87965
A9Z1X7_S724	SRRM1	0.104543	0.944631
A9Z1X7_S662	SRRM1	0.546018	1.00902
A9Z1X7_S664	SRRM1	0.766029	0.894705
A9Z1X7_S569	SRRM1	0.0187569	0.8896
A9Z1X7_S571	SRRM1	0.00255407	0.83506
A9Z1X7_S558	SRRM1	0.000244919	0.770697
A9Z1X7_S560	SRRM1	0.00043834	0.769891
A9Z1X7_S592	SRRM1	0.640825	1.03008
A9Z1X7_S645	SRRM1	0.0449072	0.901373
A9Z1X7_S647	SRRM1	0.00332133	0.847688
A9Z1X7_S757	SRRM1	0.148152	0.917901
A9Z1X7_S758	SRRM1	1	0.918327
A9Z1X7_S759	SRRM1	1	0.918136
A9Z1X7_S761	SRRM1	0.000475051	0.824048
A9Z1X7_S763	SRRM1	0.0031126	0.766792
A9Z1X7_S765	SRRM1	0.000315627	0.771289
A9Z1X7_S547	SRRM1	0.0238543	0.864987
A9Z1X7_S606	SRRM1	0.220786	0.922306
A9Z1X7_S614	SRRM1	0.000231637	0.803364
A9Z1X7_S616	SRRM1	6.28661e-05	0.807402
A9Z1X7_S421	SRRM1	0.0520806	0.81725
A9Z1X7_S426	SRRM1	0.0207654	0.766906
A9Z1X7_S625	SRRM1	0.0905648	0.883722
B0QY16_S152	KIAA0930	0.00017287	1.37529
B0QY16_S164	KIAA0930	9.53674e-06	1.46776
B0QY95_S55	MIEF1	0.62207	1.03961
B0QY95_S59	MIEF1	0.785365	1.06096
B0YIW6_S534	ARCN1	6.91041e-07	1.55137
B1AJQ6_S142	STX12	0.201088	1.32263
F5H7V1_S86	NRD1	0.585402	0.986895
F5H7V1_S94	NRD1	0.207764	0.856263
B1AKL4_S353	EIF4ENIF1	0.556113	1.18351
B1AKL4_S356	EIF4ENIF1	0.19368	1.15034
B1AKL4_S927	EIF4ENIF1	0.431911	0.956849
S4R3W2_S54	NFIA	0.87394	0.998567
B1AKZ5_S94	PEA15	0.220786	0.867985
B1ALC0_S2	ARPC5	0.585402	1.09978
B1AM27_S266	UNC13B	0.0525191	1.23694
B1AN62_S117	NMNAT1	0.266113	0.867267
E5RHT1_S25	PSEN2	0.0698929	1.12074
H0YD59_S53	USF1	0.850098	0.981331
B1AV70_S7	YIPF6	0.0182343	1.12358
B1AVT0_S50	CLK2	0.764353	0.932906
H3BRD5_S1299	MYO9A	0.417114	1.02106
B3KNS5_S248	C7orf43	0.111051	1.21434
B3KNS5_S250	C7orf43	0.000488281	0.582807
H0YCM0_S111	PAK1	0.890381	0.977362
H0YCM0_S114	PAK1	0.733398	0.985435
G5E9X1_S488	INTS6	0.406112	1.11469
B3KQJ8_S91	CMTM3	0.749598	0.712702
B3KQJ8_S93	CMTM3	0.578061	0.696959
B3KQJ8_S95	CMTM3	0.731718	0.711806
B3KR00_S76	STAMBPL1	0.550873	1.07581
B3KT28_S76	FAF1	0.733398	1.11097
B3KVN2_S222	FNTA	0.100693	1.05784
B3KXX3_S841	SLC12A6	0.803955	0.935296
B3KXX3_S844	SLC12A6	0.229309	1.18546
B4DDD6_S245	DBNL	0.455874	1.04583
B4DDD6_S207	DBNL	0.128027	1.1134
B4DEE8_S232	MGMT	0.957828	1.02446
B4DFB6_S169	DENND5A	0.890381	1.12207
B4DFN3_S230	PKD2	0.791411	1.04435
F8VYK4_S170	ERBB3	0.330267	0.890124
B4DJM9_S126	SARS2	0.855225	1.00328
B4DKV7_S567	EPS8L1	0.338742	1.07339
B4DKV7_S118	EPS8L1	0.000188814	1.37788
B4DKV7_S612	EPS8L1	0.167807	1.34807
B4DKV7_S481	EPS8L1	0.070137	1.56891
B4DR61_S414	SEC61A1	0.000819258	1.25359
B4DR80_S4	STK24	0.417114	0.925785
B4DRN8_S242	ZDHHC20	0.983834	1.01469
B4DTR1_S778	ERBB2	0.0638275	0.788029
B4DTX8_S5	PHF11	0.16881	1.15631
B4DTX8_S17	PHF11	0.766029	0.944662
C9JEN3_S81	TMBIM1	0.012207	2.80879
C9JEN3_S83	TMBIM1	0.000744015	1.46882
B4DWJ1_S220	PTK2	0.807739	1.0167
E7EU85_S324	FXR1	0.977966	0.898368
B4DY08_S240	HNRNPC	0.564589	1.10382
B4DY08_S247	HNRNPC	0.839256	0.988658
B4DY08_S220	HNRNPC	0.0737138	0.845275
B4DY08_S225	HNRNPC	0.0384378	0.73395
B4DY08_S226	HNRNPC	0.233398	0.863657
B4DY08_S227	HNRNPC	0.000144958	0.594379
B4DY08_S228	HNRNPC	0.0268555	0.779467
B4DY08_S149	HNRNPC	0.599487	1.11209
Q8NBY1_S300	STK26	0.271868	1.30561
Q8NBY1_S304	STK26	0.242842	1.05846
Q8NBY1_S306	STK26	0.682714	1.20263
Q8NBY1_S309	STK26	0.223979	1.28347
B4E1E0_S418	CTPS1	0.0639648	0.611072
B4E1E0_S419	CTPS1	0.0431671	0.763579
B4E1Q4_S111	RIOK3	0.17627	0.856307
B4E1Q4_S112	RIOK3	0.17627	0.856307
B4E3T4_S14	RBPMS	0.846924	1.0869
B5MBZ0_S906	EML4	0.242842	0.908825
B5MBZ0_S144	EML4	0.0463479	1.22031
B5MBZ0_S146	EML4	6.21183e-05	1.37217
B5MBZ0_S138	EML4	0.167807	1.22079
B5MBZ0_S16	EML4	0.243896	0.836895
C9JRC4_S12	PPP1R7	0.201088	1.10238
C9JRC4_S24	PPP1R7	0.139552	0.90618
C9JRC4_S27	PPP1R7	0.108506	0.900959
H7C0E9_S80	R3HDM2	0.228752	0.849282
H7C0E9_S34	R3HDM2	0.733727	1.09176
C9JWS9_S89	CBX1	0.203613	0.777367
S4R3B4_S84	SREBF1	0.719727	1.02038
S4R3B4_S86	SREBF1	0.891732	1.01064
C9JEW2_S13	SEPT10	0.785365	0.881223
B7WPE2_S157	EML3	0.212933	1.11881
B7WPG3_S35	HNRNPLL	0.08392	1.17236
B7WPL0_S468	RIC8B	0.0922852	0.693718
B7Z2R7_S185	ACBD5	0.935399	0.970082
B7Z2R7_S189	ACBD5	0.439967	0.976836
E9PQT1_S141	FGD4	0.287734	1.04773
B7Z7F3_S58	RANBP3	0.330505	1.10157
B7Z7F3_S32	RANBP3	0.060006	0.858514
B7Z7F3_S33	RANBP3	0.0207654	0.843922
B7Z7F3_S40	RANBP3	0.0443405	0.869355
K7EN42_S72	NMT1	0.00537109	1.23658
K7EN42_S46	NMT1	0.30127	1.15221
F8WF16_S44	PPHLN1	0.233398	1.12678
F8WF16_S85	PPHLN1	0.733727	1.05045
F8WF16_S138	PPHLN1	0.00769043	0.804968
F8WF16_S141	PPHLN1	0.129395	0.820845
F8WF16_S134	PPHLN1	0.135376	0.855537
B7ZKW8_S186	RCSD1	0.321474	1.04372
B7ZKW8_S237	RCSD1	0.348303	1.07706
B7ZKW8_S238	RCSD1	0.724296	1.02658
B7ZKW8_S254	RCSD1	0.578061	1.01175
B7ZKW8_S321	RCSD1	0.891732	1.14456
B7ZKW8_S149	RCSD1	0.711099	0.927755
B7ZL14_S455	FNBP1	0.25238	0.972387
B7ZL14_S296	FNBP1	0.00870546	0.77145
B7ZL14_S299	FNBP1	0.0497101	0.876123
B8ZZF5_S102	EVA1A	0.012207	3.68588
B8ZZI9_S37	AFTPH	0.256533	0.892486
B8ZZJ0_S2	SUMO1	0.33921	0.965271
B8ZZQ6_S2	PTMA	0.31283	0.847565
B8ZZQ6_S9	PTMA	0.513484	1.08957
B8ZZQ6_S10	PTMA	0.34655	1.09949
B8ZZU6_S191	ATF2	0.932281	1.0544
B8ZZU6_S212	ATF2	0.00433505	0.685336
C9J2I0_S103	AGFG1	0.188668	1.11927
B8ZZZ7_S395	SPATS2L	0.17798	1.15053
F8WC91_S46	USP39	0.0767327	1.02094
F8WC91_S82	USP39	0.165498	0.917068
B9DI82_S454	PLCH2	0.01546	1.30045
B9ZVN9_S1429	POLR1A	0.234644	0.942944
C4B7M2_S1955	SPG11	0.151367	0.817437
Q9NRI2_S2	TRAX	0.719727	1.06982
C9JUB9_S80	ZNF655	0.386161	0.856152
C9JUB9_S12	ZNF655	0.655438	1.07845
C9JWF0_S22	SMC4	0.219833	0.91287
C9JWF0_S27	SMC4	0.594397	1.0888
C9JWF0_S28	SMC4	0.877918	1.08929
C9JWF0_S41	SMC4	0.0174537	0.780405
C9JWF0_S50	SMC4	0.668549	1.00705
C9J4C2_S83	PRKAR1B	0.423828	0.832681
C9J052_S28	TREX1	0.659182	1.03974
C9J052_S122	TREX1	0.0342331	1.20056
C9J060_S87	TRIM22	0.0207654	0.647719
C9J0A5_S136	RNF20	0.380194	0.94727
C9J0A5_S138	RNF20	0.114985	0.908249
C9J0A7_S169	CHMP2B	0.321474	0.906293
C9J0I9_S364	ZC3HC1	0.768296	0.999048
C9J0I9_S366	ZC3HC1	0.522614	0.994325
C9J0I9_S367	ZC3HC1	0.0353429	0.918555
C9J0I9_S368	ZC3HC1	0.0490612	0.865538
C9J0I9_S62	ZC3HC1	0.289366	0.969708
C9J0I9_S292	ZC3HC1	0.966118	0.962664
C9J0I9_S301	ZC3HC1	0.488708	1.12273
C9J0I9_S311	ZC3HC1	0.0652196	1.06862
C9J0I9_S316	ZC3HC1	0.887195	0.934232
C9J0I9_S327	ZC3HC1	0.0528197	1.10238
C9J0Y7_S12	FBXL3	0.969727	1.08719
F8WDX9_S89	SLC4A10	0.370741	1.08884
C9J2P0_S2	UBE2E1	0.469727	1.04591
C9J8Q2_S5	RSRC1	0.0279126	0.877528
C9J8Q2_S6	RSRC1	1.14485e-05	0.753405
C9J8Q2_S12	RSRC1	0.128027	0.948226
C9J3M0_S2	UGP2	0.264526	0.967914
M0R1Q8_S113	RCC1	0.32847	0.914227
C9JZP1_S28	NCAPH	0.977966	0.961481
C9J4C4_S9	FLCN	0.360784	0.979437
C9J542_S53	PDLIM4	0.0859334	0.840776
H7BXQ8_S45	ARMC10	0.139552	1.14102
H7BXQ8_S54	ARMC10	1	0.957449
E9PKT8_S5	NAP1L4	0.89957	0.904522
E9PKT8_S7	NAP1L4	0.792159	0.993375
C9J6P4_S284	ZC3HAV1	0.599487	0.940632
C9J6P4_S275	ZC3HAV1	0.417114	1.07714
C9J6Y5_S73	UBN2	0.248338	0.942145
C9K098_S85	NCK1	0.264526	1.16341
C9J919_S155	TOX4	0.229309	0.837072
K7ENU0_S41	PHF12	0.121088	0.889632
C9J9W2_S110	LASP1	0.766029	0.999999
C9JA08_S468	NMD3	0.104543	1.1878
C9JDY7_S44	LAT2	0.181465	1.23118
C9JDY7_S51	LAT2	0.0479126	1.41262
C9JA28_S11	SSR3	0.339355	1.15839
C9JAT7_S188	UBXN7	0.0522461	0.732795
C9JAW5_S11	HIGD1A	0.850098	0.83837
C9JMQ7_S5	SLC12A9	0.287734	1.37322
C9JD84_S408	LTBP1	0.109863	0.657379
C9JZ93_S2	STAMBP	0.00718904	1.30872
C9JFK9_S115	BAG3	0.733727	0.998121
C9JFK9_S216	BAG3	0.599487	1.092
C9JFK9_S217	BAG3	0.569336	1.04351
C9JFK9_S221	BAG3	0.865044	0.84005
C9JG63_S221	SPRED2	0.27221	1.03472
C9JMI3_S100	GATAD2A	0.168823	0.921783
C9JMI3_S107	GATAD2A	0.151428	0.905435
C9JMI3_S113	GATAD2A	0.129395	0.799389
C9JMI3_S114	GATAD2A	0.518555	0.893865
C9JI98_S154	TMEM238	0.541748	1.05975
C9JI98_S124	TMEM238	0.0244141	1.27292
C9JLK2_S86	APEH	0.901796	1.01474
C9JJX6_S140	ARVCF	0.00488281	1.50412
C9JJX6_S280	ARVCF	0.0277414	1.16749
C9JJX6_S282	ARVCF	0.0055418	1.50053
C9JJX6_S204	ARVCF	0.369217	0.824625
C9JK69_S317	NPR3	0.00200093	3.79153
C9JKI3_S6	CAV1	1.14485e-05	0.4907
C9JLZ4_S254	INO80D	1	1.1397
C9JME2_S920	FARP1	0.12552	0.897236
C9JME2_S925	FARP1	0.594397	0.953821
C9JME2_S927	FARP1	0.484606	0.96051
H0Y398_S106	ZFAND3	0.62207	0.848316
H7C0T1_S143	C7orf50	0.165498	0.830435
C9JR56_S39	SATB2	0.0707899	0.80484
C9JR56_S5	SATB2	0.339355	0.665418
C9JR56_S7	SATB2	0.151887	0.824262
C9JR56_S13	SATB2	0.59649	0.897239
C9JRJ5_S239	LIMD1	0.518555	0.965205
C9JRJ5_S240	LIMD1	0.850098	0.928061
C9JRZ6_S50	CHCHD3	0.30127	0.692962
C9JSR2_S123	PDLIM2	0.488708	1.19591
C9JSR2_S124	PDLIM2	0.0150757	1.41182
C9JSR2_S129	PDLIM2	0.00336456	1.15779
C9JSU1_S88	LRRFIP2	0.0345367	0.727863
C9JSU1_S92	LRRFIP2	0.918694	0.911326
C9JSU1_S77	LRRFIP2	0.151367	0.628109
H7BZV9_S76	ANKRD54	0.633793	1.017
E7EWU0_S71	POR	0.000534058	2.88728
C9JUG3_S384	SSH3	0.609459	0.955264
C9JUG3_S388	SSH3	0.141518	0.89852
C9JUG7_S9	CAPZA2	0.562075	1.0381
C9JUL9_S11	SRRT	0.28373	1.02453
C9JUL9_S74	SRRT	0.0265956	0.789707
C9JUL9_S33	SRRT	0.733727	1.00141
C9JUL9_S81	SRRT	0.890381	1.03279
C9JV77_S139	AHSG	0.00836182	3.31763
C9JXI1_S32	FOXJ3	0.969727	1.14006
C9JXI1_S34	FOXJ3	0.921809	0.972971
C9JW96_S151	PHB	0.000488281	1.61343
C9JWJ8_S283	NFIX	0.167807	0.889396
C9JWJ8_S291	NFIX	0.550873	1.07644
C9JWJ8_S268	NFIX	0.386493	1.02848
C9JYJ6_S809	FILIP1L	0.000106812	0.468687
H7C5D9_S38	LRCH4	0.488708	0.910359
H7C5D9_S46	LRCH4	0.638672	0.912239
C9JYQ9_S117	RPL22L1	0.304193	0.860408
C9JYS5_S205	TVP23C	0.0987396	1.66869
C9JZG1_S86	EIF3B	0.670525	1.02791
C9JZG1_S78	EIF3B	0.00927734	1.49217
C9JZG1_S80	EIF3B	0.0736847	1.26831
O60716_S252	CTNND1	0.026229	1.20778
O60716_S346	CTNND1	0.850098	0.927127
O60716_S349	CTNND1	0.19368	0.926081
O60716_S352	CTNND1	0.578061	1.19967
O60716_S225	CTNND1	0.129738	1.48281
O60716_S230	CTNND1	0.0197396	1.50799
O60716_S920	CTNND1	0.977966	1.05106
O60716_S899	CTNND1	0.0101252	1.39189
O60716_S288	CTNND1	0.219833	1.09728
O60716_S861	CTNND1	0.609149	0.971219
O60716_S862	CTNND1	0.00244141	0.759077
O60716_S864	CTNND1	0.583757	0.934543
O60716_S868	CTNND1	0.185474	0.835363
O60716_S268	CTNND1	0.0443405	1.22563
O60716_S269	CTNND1	0.021836	1.29175
C9K0J5_S5	RAPH1	0.266113	1.05748
C9K0J5_S17	RAPH1	0.380371	1.07414
C9K0K7_S198	PRPSAP2	0.129395	1.18895
D3YTK1_S187	BCL11B	0.360784	1.11666
D3YTK1_S303	BCL11B	0.677246	0.997696
Q13557-8_S333	CAMK2D	0.919297	0.971736
Q13557-8_S334	CAMK2D	0.144481	0.823713
D6REJ6_S47	PACRGL	0.219833	0.889284
D6REC6_S71	CDK7	0.0526408	1.15339
D6R9H2_S484	VILL	0.766029	0.871096
D6R9H2_S491	VILL	0.659182	1.27141
D6R9K7_S86	RBM4	0.0639648	1.44217
D6RA71_S94	RNF4	0.442299	1.00962
D6RA71_S95	RNF4	0.733727	0.981724
D6RAF8_S80	HNRNPD	0.246208	0.880309
D6RAF8_S82	HNRNPD	0.196388	0.817999
D6RAF8_S83	HNRNPD	0.0538559	0.80685
D6RAM3_S274	DOK3	0.977966	0.973896
D6RAT0_S226	RPS3A	0.447318	0.980966
D6RAU9_S6	TRIM36	0.678772	0.921304
D6RAU9_S8	TRIM36	1	1.11795
D6RB01_S466	FAM169A	0.392584	0.997582
D6RB01_S318	FAM169A	0.0341797	0.631279
D6RB01_S319	FAM169A	0.0301514	0.645633
D6RB01_S558	FAM169A	0.495079	0.866513
D6RB01_S559	FAM169A	0.00428486	0.678997
D6RBP0_S252	SCLT1	0.00185858	1.18779
D6RC11_S185	CLDND1	0.271006	0.917237
D6RC15_S118	SNX2	0.330505	0.754515
D6RG38_S11	DCK	0.0138702	1.24868
D6RG38_S15	DCK	0.701881	1.12777
Q9UPQ0-5_S48	LIMCH1	0.000427246	0.705138
Q9UPQ0-5_S72	LIMCH1	0.0196608	0.834431
Q9UPQ0-5_S74	LIMCH1	0.028018	0.816004
Q9UPQ0-5_S58	LIMCH1	0.00185858	0.67362
Q9UPQ0-5_S826	LIMCH1	0.572177	1.09113
D6RE87_S75	TET2	0.0255737	1.23728
D6REL5_S337	FAM175A	0.25238	1.14334
D6REL5_S338	FAM175A	0.977966	1.0687
D6REM1_S35	GOLPH3	0.0110065	0.774906
D6REM1_S36	GOLPH3	0.00428456	0.737188
D6REM1_S8	GOLPH3	0.599487	0.805405
D6REP5_S20	GRAMD3	0.664522	1.18322
H0YAB3_S416	SEC31A	0.276855	1.11359
D6RF31_S14	ANK3	0.380371	1.13799
D6RG15_S167	TWF2	0.909668	0.907381
D6RGJ2_S2	TNIP2	0.988813	0.96718
D6RIG4_S670	PCDH18	5.59259e-05	0.664972
D6RIG4_S557	PCDH18	0.020813	0.708382
E7EQY4_S429	MTA3	0.966118	0.91171
E1CKY7_S21	sm-M20	0.011631	0.765886
E1CKY7_S25	sm-M20	0.0505856	0.857813
E1CKY7_S43	sm-M20	0.111058	0.739203
E1CKY7_S59	sm-M20	0.264343	0.946909
E1P5H9_S361	SLCO4A1	0.316512	0.991786
E3W994_S368	CLASP2	0.638672	1.07523
E5RFM9_S190	TACC1	0.22919	0.884166
E5RFM9_S277	TACC1	0.25238	1.12298
E5RFM9_S27	TACC1	0.187622	0.877494
E5RGI2_S11	GDAP1	0.0318958	1.21899
Q86X53_S254	ERICH1	0.190687	0.947152
Q86X53_S238	ERICH1	0.264126	0.943128
E5RHH7_S104	ARFGAP1	0.561401	0.937322
E5RHH7_S134	ARFGAP1	0.0522461	0.76123
E5RJV7_S59	SGK3	0.182669	1.03096
E5RJV7_S62	SGK3	0.165498	1.09642
E5RI90_S132	C1orf198	0.330505	1.08881
Q86UE4_S298	MTDH	0.798706	1.25179
Q86UE4_S568	MTDH	0.0482788	1.66514
E7EMC7_S272	SQSTM1	0.28373	0.893779
E7EMW7_S307	UBR5	0.518555	0.714991
E7EMW7_S1543	UBR5	0.626346	0.961441
E7EMW7_S321	UBR5	0.898575	1.03191
E7EMZ9_S2467	TACC2	0.850098	0.812293
E7EMZ9_S41	TACC2	0.791016	1.03499
E7EMZ9_S2181	TACC2	0.0987396	0.802753
E7END7_S46	RAB1A	0.207764	1.02202
E7END7_S82	RAB1A	0.0384903	1.22203
E7ENL6_S1176	COL6A3	8.07503e-06	0.236031
E7EV99_S464	ADD1	0.187622	1.11886
E7EV99_S465	ADD1	0.168823	0.674166
E7EV99_S586	ADD1	0.442299	1.00943
E7EV99_S355	ADD1	0.0341797	1.22784
E7EV99_S358	ADD1	0.154045	1.08024
E9PEE2_S90	NCK2	0.733398	0.938168
G3V1Q4_S387	SEPT7	0.187622	1.37648
E7EPN9_S2696	PRRC2C	0.00645076	0.684581
E7EPN9_S1244	PRRC2C	0.411982	0.903821
E7EPN9_S1248	PRRC2C	0.33614	0.789997
E7EPN9_S1250	PRRC2C	0.111051	0.824114
E7EPN9_S1251	PRRC2C	0.111051	0.76605
E7EPN9_S869	PRRC2C	0.915314	1.11549
H7C3L4_S116	TANK	0.988813	1.10867
E7ER71_S8	CD74	0.137283	0.810971
S4R3H4_S182	ACIN1	0.220647	1.2111
S4R3H4_S185	ACIN1	0.0144428	1.31642
S4R3H4_S158	ACIN1	0.100407	0.887048
S4R3H4_S780	ACIN1	0.271868	1.08255
S4R3H4_S671	ACIN1	0.178988	0.900789
S4R3H4_S652	ACIN1	0.672024	0.964333
S4R3H4_S326	ACIN1	0.023674	0.750485
S4R3H4_S328	ACIN1	0.00619499	0.704109
S4R3H4_S330	ACIN1	0.119077	0.782956
S4R3H4_S599	ACIN1	0.0105078	0.790665
S4R3H4_S270	ACIN1	0.00103817	1.63117
S4R3H4_S150	ACIN1	0.233398	1.17764
S4R3H4_S152	ACIN1	0.719727	0.931572
S4R3H4_S946	ACIN1	0.887851	1.04085
S4R3H4_S307	ACIN1	0.640825	0.976344
Q658Y4_S671	FAM91A1	0.072998	1.31609
E7ER77_S53	ERMP1	0.823577	0.997419
E7ERM3_S482	AMOT	0.865044	1.08068
E7ERS3_S46	ZC3H18	0.0314816	0.802047
E7ERS3_S67	ZC3H18	0.0031126	0.716944
E7ERS3_S74	ZC3H18	0.00145748	0.78119
E7ERS3_S118	ZC3H18	0.380371	0.945572
E7ERS3_S866	ZC3H18	0.0384903	0.685485
E7ERS3_S34	ZC3H18	0.945745	0.975591
E7ERS3_S799	ZC3H18	0.33614	0.944923
E7ERS3_S78	ZC3H18	0.0646496	0.791266
E7ERS3_S83	ZC3H18	0.441044	0.938877
E7ERS3_S95	ZC3H18	0.903226	0.879576
E7ERS3_S110	ZC3H18	0.348328	0.938801
E7ERS3_S556	ZC3H18	0.972858	1.10225
E7ERS3_S558	ZC3H18	0.697985	1.13187
E7ERS3_S917	ZC3H18	0.0327209	0.870855
E7ERS3_S876	ZC3H18	0.000328064	0.392444
E7ERW7_S1197	DOCK2	0.151367	1.34245
E7ES00_S70	AXIN2	0.515848	1.03755
F8W7U3_S965	FAM21A	0.0646496	1.3266
F8W7U3_S966	FAM21A	0.236652	1.11279
E7ESK6_S151	SDC2	0.157134	0.934748
E7ESP9_S744	NEFM	0.023674	0.527926
E7ESY4_S449	MTA1	0.803988	1.06565
E7ET15_S67	U2SURP	0.0234101	1.20674
E7ET89_S269	DTX2	0.850098	0.905051
F8W9W8_S13	SLCO2A1	0.00327873	0.510116
F8W9W8_S16	SLCO2A1	0.00185871	0.510021
E7EUF7_S199	REEP1	0.25238	1.12402
E7EUF7_S201	REEP1	0.0479126	0.740129
Q04637-9_S1245	EIF4G1	0.838194	0.996151
Q04637-9_S1216	EIF4G1	0.0646496	1.27358
Q04637-9_S1603	EIF4G1	0.903226	1.1085
Q04637-9_S1201	EIF4G1	0.850098	1.08135
Q04637-9_S1192	EIF4G1	0.546018	1.10417
Q04637-9_S711	EIF4G1	1	0.828964
E7EUV9_S20	SLBP	0.447318	1.09282
E7EUV9_S23	SLBP	0.556113	1.07537
E7EV93_S470	PCM1	0.890381	0.815219
E7EV93_S572	PCM1	0.417114	0.84122
E7EV93_S576	PCM1	0.19368	0.864862
E7EV93_S65	PCM1	0.750927	1.01273
E7EV93_S68	PCM1	0.176808	1.08374
E7EV93_S69	PCM1	0.730342	1.03926
E7EV93_S116	PCM1	0.266113	0.932966
E7EV93_S119	PCM1	0.707934	0.995097
E7EVA0_S297	MAP4	0.421204	1.028
E7EVA0_S2290	MAP4	0.548276	0.890939
E7EVA0_S2296	MAP4	0.228752	1.12932
E7EVA0_S2073	MAP4	0.34655	0.725894
E7EVA0_S1932	MAP4	0.831726	0.942101
E7EVA0_S2086	MAP4	0.977966	0.797091
E7EVB6_S524	DTNB	0.719727	1.15454
E7EVX2_S271	GOLGA4	0.229309	0.849782
E7EVX2_S41	GOLGA4	0.083252	1.34058
E7EW05_S548	SDAD1	0.00718904	0.810347
E7EWN3_S1252	SETD5	0.859313	1.06963
E7EWN3_S91	SETD5	0.846924	0.977952
E7EX17_S207	EIF4B	0.13475	1.0236
E7EX17_S406	EIF4B	0.0265956	1.1878
E7EX17_S409	EIF4B	0.196388	1.11863
E7EX17_S418	EIF4B	0.479796	1.00804
E7EX17_S422	EIF4B	0.0798486	1.191
E7EX17_S424	EIF4B	0.887851	0.901065
E7EX17_S425	EIF4B	0.130073	1.41489
E7EX17_S548	EIF4B	0.62207	0.963253
E7EX17_S131	EIF4B	0.229309	0.735761
E7EX17_S494	EIF4B	0.230513	1.33045
E7EX17_S500	EIF4B	0.677246	1.01867
E7EX17_S502	EIF4B	0.490893	1.02891
E7EX17_S503	EIF4B	0.672024	1.0394
E7EX17_S509	EIF4B	0.490893	0.952236
E7EX17_S340	EIF4B	0.17627	1.2499
E7EX17_S602	EIF4B	0.105626	0.765633
E7EX48_S572	NEK4	0.0353429	1.1023
E7EX82_S222	PHC3	0.0821953	0.841315
E7EX82_S801	PHC3	0.803955	1.00164
K7EKN6_S4	SLC14A1	0.577148	0.942332
E9PAK5_S743	DENND4B	0.909668	1.19366
E9PAK5_S747	DENND4B	0.542528	1.13592
E9PAT1_S37	PPP1R14D	0.339355	0.655474
E9PBY7_S108	ZC3H11A	0.909668	1.05463
E9PC52_S3	RBBP7	0.00152588	1.58107
E9PC69_S40	MARK2	0.129395	1.11942
E9PCT5_S26	CAV1	3.25963e-09	0.281831
P31943_S104	HNRNPH1	4.7381e-07	1.31513
E9PDC4_S70	MEIS1	1.06096e-05	0.402391
E9PDI4_S369	LAD1	0.240533	1.18753
E9PDI4_S370	LAD1	0.289366	1.18706
E9PDI4_S52	LAD1	0.0767327	1.26988
E9PDI4_S53	LAD1	0.373506	1.20172
E9PDI4_S399	LAD1	0.609459	0.991917
E9PDI4_S525	LAD1	0.890381	0.898426
E9PDI4_S526	LAD1	0.33921	0.906487
E9PDI4_S499	LAD1	0.452164	0.829944
H7C3H3_S42	KIAA0226	0.421204	0.839598
E9PF10_S928	NUP155	0.0157804	1.15085
E9PFE2_S448	GTF2IRD1	0.253436	0.774163
E9PFE2_S117	GTF2IRD1	0.233398	0.814209
E9PFE2_S118	GTF2IRD1	0.233398	0.814209
E9PFK5_S96	NOP14	0.121088	0.865807
E9PFK9_S145	RABGEF1	0.0164312	0.896864
Q13427_S687	PPIG	0.0138702	0.765082
Q13427_S544	PPIG	0.380371	0.864409
Q13427_S546	PPIG	0.266113	0.812812
Q13427_S630	PPIG	0.969727	1.01781
Q13427_S631	PPIG	0.733398	0.959444
Q13427_S744	PPIG	0.154045	0.916596
Q13427_S745	PPIG	0.181465	0.904154
Q13427_S753	PPIG	0.442299	1.05935
Q13427_S356	PPIG	0.846924	1.09091
Q13427_S717	PPIG	0.00836182	0.863397
Q13427_S413	PPIG	0.569336	0.951995
Q13427_S415	PPIG	0.228752	0.90764
E9PGA7_S260	FRMD4B	0.677246	1.01281
E9PGC8_S850	MAP1A	0.228752	0.842825
E9PGC8_S1913	MAP1A	0.0737926	0.818362
E9PGC8_S2344	MAP1A	0.17798	0.679087
E9PGG2_S239	ANHX	0.0180664	0.40322
E9PHH9_S204	POLR3C	0.53659	0.924684
E9PHH9_S205	POLR3C	0.560194	1.00733
Q9Y6G9_S207	DYNC1LI1	0.00474548	0.71188
E9PHV5_S641	SSFA2	0.524974	1.11195
E9PHV5_S644	SSFA2	0.330261	1.22116
E9PHV5_S316	SSFA2	0.569336	0.901508
E9PHV5_S318	SSFA2	0.27221	1.1552
E9PHV5_S668	SSFA2	0.969727	1.33909
E9PHV5_S1112	SSFA2	0.0126048	1.49046
E9PHV5_S92	SSFA2	0.0161133	0.644225
O43491-4_S16	EPB41L2	0.109863	1.28136
O43491-4_S648	EPB41L2	0.932281	0.985768
O43491-4_S39	EPB41L2	0.276855	1.27032
E9PIE9_S35	GPSM3	0.0707899	1.07762
E9PIE9_S39	GPSM3	0.0830636	1.13705
E9PL60_S20	MUS81	0.268672	0.874984
E9PN66_S14	TP53I11	0.12552	0.849486
E9PIM0_S50	CREBZF	0.0549216	1.1593
E9PIM8_S5	IFT46	0.0538559	0.843494
E9PIM8_S6	IFT46	0.0384903	0.844591
E9PPX1_S24	TRIM29	0.0447693	1.69756
E9PIR1_S466	ARHGAP27	0.887851	0.983485
E9PIR1_S611	ARHGAP27	0.484606	1.11203
E9PIU8_S10	ECHDC1	0.623094	1.29596
E9PIX0_S17	HGH1	0.00336456	1.39576
E9PJN1_S343	RPS6KA4	0.168823	1.12283
E9PJN1_S347	RPS6KA4	0.427955	0.930528
E9PJN1_S738	RPS6KA4	0.685047	1.01838
E9PL53_S6	SAAL1	0.672024	1.09223
E9PLB4_S97	SPERT	0.17627	1.78317
E9PPF9_S126	MTFR1L	0.0953877	1.34723
E9PPF9_S6	MTFR1L	0.366936	0.998477
E9PPF9_S13	MTFR1L	0.119077	0.816076
E9PS47_S16	PTDSS2	0.31283	0.996859
E9PLK4_S41	AHNAK	0.0637207	1.15859
E9PLK4_S93	AHNAK	0.369217	1.10547
E9PLL0_S78	MVB12A	0.34655	0.842171
E9PLS4_S88	PEX16	0.168823	1.10128
E9PMC9_S196	C11orf30	0.146964	0.962459
E9PMG1_S535	REPS1	0.120544	1.10037
E9PMQ6_S363	HSF1	0.218219	1.10135
E9PMQ6_S303	HSF1	0.203613	1.25707
E9PMS6_S155	LMO7	0.0575279	0.732812
E9PMS6_S158	LMO7	0.330261	0.567691
E9PMS6_S1102	LMO7	0.00984366	1.3281
E9PMS6_S1108	LMO7	0.00485215	1.37566
E9PMS6_S1183	LMO7	0.233398	1.59896
E9PMS6_S1185	LMO7	0.764353	0.910442
E9PMS6_S1187	LMO7	0.759288	0.992421
E9PMS6_S269	LMO7	0.00158063	1.41138
E9PMS6_S271	LMO7	0.0366492	1.24499
E9PMS6_S274	LMO7	0.956329	0.950203
E9PMS6_S449	LMO7	0.106995	1.43355
E9PMS6_S1015	LMO7	0.176808	1.44475
E9PMS6_S316	LMO7	0.167351	1.47554
E9PMS6_S1178	LMO7	0.00158063	1.50039
E9PNH5_S103	EIF1AD	0.0384184	1.20651
E9PNH5_S107	EIF1AD	0.685047	1.01151
E9PNW1_S212	USH1C	0.452164	0.764895
E9PP21_S159	CSRP1	0.17627	0.633511
E9PS23_S3	CFL1	0.00400543	2.01783
E9PS23_S8	CFL1	0.0771484	0.758139
E9PPH6_S1368	EXPH5	1	0.982776
E9PPJ0_S272	SF3B2	0.0194731	1.281
E9PPJ0_S326	SF3B2	0.169814	1.11939
E9PPJ0_S327	SF3B2	0.137283	1.20896
E9PPJ0_S329	SF3B2	0.749598	1.11482
E9PPJ0_S330	SF3B2	0.244946	1.13173
E9PPY3_S104	RRP8	0.0897985	0.873196
E9PPY3_S106	RRP8	0.165498	0.886716
E9PPY3_S223	RRP8	0.0229321	0.839726
E9PQ01_S511	PCF11	0.850098	0.905426
E9PRM3_S141	KAT5	0.31283	0.919051
E9PRM3_S144	KAT5	0.785365	1.00078
E9PSG0_S251	NOS1AP	0.488708	1.09447
E9PSG0_S261	NOS1AP	0.154045	1.22304
F2Z2A4_S121	DNTTIP1	0.116685	1.1104
F2Z2K0_S99	NSFL1C	0.516761	1.04914
H0Y4W2_S1773	TRRAP	0.909668	1.06708
F2Z2X4_S521	XPO4	0.203613	1.37911
F2Z3H0_S47	DNAJC2	0.020813	0.606951
F5H375_S68	CHFR	0.733398	1.01966
F5H375_S74	CHFR	0.599487	1.05665
F5GWT4_S1779	WNK1	0.499611	0.944583
F5GWT4_S1781	WNK1	0.42636	0.903673
F5GWT4_S1784	WNK1	0.436769	0.933615
F5GWT4_S183	WNK1	0.32473	0.951161
F5GWT4_S185	WNK1	0.359878	0.953845
F5GXU9_S308	BCKDHA	0.468292	0.909659
F5GYR0_S481	ABLIM2	0.229309	1.33538
F5GYR0_S364	ABLIM2	0.550873	1.20369
F5GYU8_S192	TMC5	0.266113	1.29676
F5GYU8_S143	TMC5	0.00927734	1.72212
F5GYU8_S79	TMC5	0.360784	1.01468
F5GYU8_S946	TMC5	0.0922852	1.88416
F5GYU8_S270	TMC5	0.490799	1.38817
F5GYV5_S47	ARL6IP4	0.846924	0.934326
F5GYV5_S37	ARL6IP4	0.135376	0.785617
H0YGN0_S99	CCDC53	0.909668	0.999762
F5GZK9_S157	DCP1B	0.677246	0.975972
F5GZR9_S2	SLC3A2	0.389404	0.841646
H0YJ30_S257	GPHN	0.252249	1.10549
H0YJ30_S203	GPHN	0.181465	1.17953
F5H0W5_S4	CCDC77	0.0301514	1.35348
F5H168_S122	PUS1	0.639694	0.91144
F5H168_S127	PUS1	0.871208	1.0355
Q6ZU35_S873	KIAA1211	0.0905648	1.22261
Q6ZU35_S874	KIAA1211	0.144481	0.833354
Q6ZU35_S920	KIAA1211	0.477106	0.9351
Q6ZU35_S1017	KIAA1211	0.903226	0.947453
F5H1T5_S195	CLIP1	0.167351	0.673471
F5H1T5_S200	CLIP1	0.276855	0.90827
F5H212_S698	HIVEP1	0.298844	1.10699
F5H212_S1051	HIVEP1	0.89957	1.04983
F5H212_S2598	HIVEP1	0.423828	1.24032
F5H3K7_S2	RAB6A	1	0.96675
F5H4R1_S1251	MAP3K4	0.302795	1.18908
F5H4R1_S1252	MAP3K4	0.859313	0.938233
F5H529_S258	MDM1	0.229309	0.921133
F5H5B4_S265	STK4	0.659182	1.02321
Q9BQE3_S439	TUBA1C	0.0268478	1.4495
F5H669_S182	CPSF7	0.246208	0.621977
F5H669_S185	CPSF7	0.107383	0.69526
F5H669_S188	CPSF7	0.141518	0.746737
J3QS47_S218	CYB561	0.00347516	1.16551
J3QS47_S221	CYB561	0.0665359	1.16664
H0YKH0_S286	TLE3	0.524974	1.05438
H0YKH0_S201	TLE3	0.569336	0.958255
H0YKH0_S203	TLE3	0.87394	0.93171
H0YKH0_S217	TLE3	0.25238	1.35109
H0YKH0_S263	TLE3	0.733398	0.955274
H0YKH0_S267	TLE3	0.733398	0.955274
G5EA44_S127	C12orf43	0.0159302	0.669642
F5H875_S118	CHMP1A	0.00285721	2.56006
F5H8H3_S255	STARD10	0.048429	1.05863
F5H8H3_S260	STARD10	0.00354228	1.35377
F6PQP6_S192	EPN2	0.00022474	0.750905
F6PQP6_S195	EPN2	0.455318	0.94317
F6PQP6_S199	EPN2	0.0301514	0.646029
F6PQP6_S173	EPN2	0.0150449	0.79722
F6R8P8_S161	SGIP1	0.000137394	0.555212
Q96FS4_S74	SIPA1	0.145999	1.15561
Q96FS4_S55	SIPA1	0.672024	0.984106
Q96FS4_S67	SIPA1	0.359878	0.880472
F6TD35_S105	DHRS4L2	0.0341797	1.54089
F6TD35_S110	DHRS4L2	0.0268555	1.3846
P51531_S1572	SMARCA2	0.850098	1.24285
P51531_S1512	SMARCA2	0.890381	0.850359
P51531_S1516	SMARCA2	0.678772	0.850576
P51531_S1528	SMARCA2	0.488708	0.766906
F6VGH2_S272	KIF6	0.00157928	3.08812
F6VGH2_S275	KIF6	7.05682e-05	2.87129
F6VGH2_S276	KIF6	7.05682e-05	2.87129
F8VPD4_S1796	CAD	0.00699849	0.696931
F8VQD4_S28	C12orf75	0.083252	1.25751
F8VSE7_S410	E2F7	0.00836182	1.44625
F8VU11_S873	PRPF40B	0.638672	0.879573
J3KPG5_S1367	BAZ2A	0.302899	1.18115
J3KPG5_S1740	BAZ2A	0.417114	0.971157
J3KPG5_S1753	BAZ2A	0.785742	0.967671
F8W1J5_S14	DDX23	0.00025177	0.810637
F8W1J5_S109	DDX23	0.0814285	0.787126
F8WDU4_S43	CYB5RL	0.228752	1.11206
F8WDU4_S50	CYB5RL	0.228752	1.11206
F8VW41_S423	PACS2	0.724296	1.05291
F8VWP4_S104	ARID2	0.469727	1.18614
F8VWS0_S271	RPLP0	0.678951	0.860193
F8VWT9_S1363	HECTD4	0.677246	1.10092
F8VWZ8_S949	ARHGAP29	0.0104065	1.65573
F8VX12_S52	SLC38A1	0.167807	0.969946
F8VXC8_S302	SMARCC2	0.0443405	0.943945
F8VXC8_S304	SMARCC2	0.129353	0.889257
F8VXC8_S306	SMARCC2	0.0194731	0.878218
F8VXC8_S283	SMARCC2	0.805035	0.99715
F8VXC8_S286	SMARCC2	0.321474	1.06164
R4GNG3_S494	GIT2	0.569336	0.919142
Q15366-2_S366	PCBP2	0.0736847	1.05405
F8W038_S96	C17orf49	0.030365	0.64709
Q7Z674_S34	DKFZp779C2259	0.585402	1.10727
Q7Z674_S37	DKFZp779C2259	0.376475	1.01234
F8W6G1_S2	NRBP1	0.597808	1.01538
F8W6G1_S11	NRBP1	0.129395	0.778106
F8W6I7_S298	HNRNPA1	0.129738	1.17583
F8W6I7_S299	HNRNPA1	0.00104523	1.93845
F8W6I7_S300	HNRNPA1	0.00272952	1.65185
F8W6I7_S303	HNRNPA1	0.697985	1.09574
F8W6I7_S4	HNRNPA1	0.805035	0.884223
F8W6I7_S6	HNRNPA1	0.805035	0.998077
F8W6I7_S199	HNRNPA1	0.454285	1.31198
F8W6I7_S2	HNRNPA1	0.87394	0.969479
F8W726_S116	UBAP2L	0.28373	0.918481
F8W726_S870	UBAP2L	0.365234	1.26323
F8W726_S478	UBAP2L	0.151428	0.804203
F8W785_S510	GOLIM4	0.564589	0.812363
H3BP78_S234	FANCI	0.944107	0.916697
Q15811_S559	ITSN1	0.934086	1.03324
Q15811_S904	ITSN1	0.072998	0.8934
Q15811_S315	ITSN1	0.488708	1.07559
Q15811_S978	ITSN1	0.791016	1.10214
F8W7U8_S687	MRE11A	0.677246	0.897304
F8W7U8_S688	MRE11A	0.28373	1.03928
F8W930_S170	IGF2BP2	0.16881	1.04077
H0Y7R3_S1456	WNK2	0.891732	0.822701
H0Y7R3_S164	WNK2	0.178988	1.28001
F8WAE5_S501	EIF2A	0.19368	0.926542
F8WAZ4_S25	GTPBP1	0.120544	0.805749
F8WBE5_S34	TFRC	0.730342	0.912315
F8WBF9_S236	NDRG3	0.522614	0.886227
F8WBF9_S238	NDRG3	0.083252	0.743185
F8WBF9_S239	NDRG3	0.0138702	0.837424
F8WBF9_S240	NDRG3	0.0182343	0.862313
F8WBF9_S257	NDRG3	0.640825	0.928633
F8WBL2_S98	BYSL	0.733398	0.879148
F8WD88_S17	CENPA	0.0187569	0.719338
F8WD88_S19	CENPA	0.0187569	0.784566
F8WDB4_S99	LRWD1	0.21568	0.849732
F8WDB4_S101	LRWD1	0.677246	1.02415
F8WDB4_S107	LRWD1	0.413253	0.913139
F8WDN0_S3	URGCP	1	1.05129
G3V2U0_S3	CFL2	1	0.96449
F8WDZ3_S2	CMTM7	0.761536	1.10396
F8WF93_S11	ALG3	0.584276	1.04756
F8WF93_S13	ALG3	0.823577	1.03152
F8WE62_S463	KDM3A	0.0255737	1.43912
F8WE91_S105	DNMT3A	0.831726	0.948624
F8WJN3_S440	CPSF6	0.185474	0.907463
H0YER7_S279	API5	0.0505856	0.84037
G3V1L9_S968	TJP1	0.128078	1.1909
G3V1L9_S1051	TJP1	0.00927734	1.62005
G3V1L9_S323	TJP1	0.330261	0.602262
G3V1L9_S617	TJP1	0.524475	1.04041
G3V1T9_S84	RBM7	0.0803274	1.32879
G3V1T9_S16	RBM7	0.0268478	1.48652
G3V1V1_S169	ZCRB1	0.0130108	1.24065
G3V1V1_S175	ZCRB1	0.20214	1.12272
H0YJK5_S75	AREL1	0.380371	1.1037
H0YJK5_S85	AREL1	0.850098	1.01603
H0YJK5_S87	AREL1	0.380371	1.1037
G3V2D5_S70	ZFP36L1	0.0919496	1.12996
P07910_S299	HNRNPC	0.144481	1.21207
P07910_S306	HNRNPC	0.330505	1.2538
P07910_S260	HNRNPC	0.467763	0.904109
G3V2R1_S11	SAMD4A	0.766029	1.08462
G3V4X8_S62	SNW1	0.108383	1.08391
G3V4X8_S70	SNW1	0.196388	1.05775
G3V3G9_S283	DCAF8	0.32473	0.857447
G3V3G9_S284	DCAF8	0.151428	0.861456
G3V3G9_S253	DCAF8	0.023674	0.830474
G3V538_S2	EML1	0.609459	1.07669
G3V538_S146	EML1	0.00594035	0.623584
G3V511_S372	LTBP2	0.0148652	0.494272
G3V511_S249	LTBP2	0.16881	1.23992
G3V511_S250	LTBP2	0.20214	1.18506
G3V3Z8_S50	NUMB	0.21568	1.09186
G3V3Z8_S294	NUMB	0.257823	0.955074
G3V4G1_S117	NGDN	0.0138702	0.753316
G3V4G1_S118	NGDN	1	1.06726
G3V4Q5_S220	LTB4R	0.838194	0.890248
G3V4Q5_S210	LTB4R	0.696386	1.35271
G3V529_S39	DDX24	0.194807	0.87549
G3V529_S50	DDX24	0.0426517	0.835106
G3V529_S51	DDX24	0.0456797	0.810041
G3V599_S1129	MIA2	0.516761	0.880018
G3V599_S1131	MIA2	0.811536	0.985614
G3V5E1_S340	CCNK	0.330261	0.917143
G3V5E1_S324	CCNK	0.488708	0.984294
G3V5E1_S328	CCNK	0.733727	0.985261
G3V5E1_S329	CCNK	0.301191	0.960148
H0YJJ8_S94	EIF2B2	0.0424805	1.38633
G3V5L1_S108	MAX	0.0350561	1.43111
G3V5L1_S2	MAX	0.00618753	1.2071
G3V5L1_S11	MAX	0.0014727	1.31
G3XAC6_S136	RBM39	0.238572	1.07992
G3XAC6_S334	RBM39	0.167351	1.1825
G3XAC6_S337	RBM39	0.303795	1.09503
G3XAC6_S341	RBM39	0.0384903	1.2393
G3XAC6_S97	RBM39	0.32847	1.14769
G3XAI2_S1690	LAMB1	0.469727	0.953054
G3XAJ6_S163	RFTN1	0.561401	0.966095
G3XAJ6_S184	RFTN1	0.0152303	0.705801
G3XAL9_S77	SLC12A2	0.236652	0.837748
G3XAL9_S123	SLC12A2	0.249088	0.963778
G3XAL9_S126	SLC12A2	0.302795	0.89962
G3XAM7_S652	CTNNA1	1	0.911518
G3XAM7_S655	CTNNA1	0.579842	1.08358
G5E9C0_S256	SP110	0.768296	0.971093
G5E9C0_S378	SP110	0.969727	0.97387
G5E9C8_S1082	SOS1	0.295995	1.10133
G5E9C8_S401	SOS1	0.701881	0.979906
G5E9C8_S1146	SOS1	0.0161133	1.50944
G5E9Q4_S18	PRKRA	0.00836182	0.790784
G5E9Y3_S1168	ARAP3	0.524475	1.09925
G5EA48_S843	SRGAP1	0.646437	1.03985
X6RM00_S37	ERC1	0.696386	0.864372
X6RM00_S17	ERC1	0.155134	0.815869
X6RM00_S21	ERC1	0.348303	0.853996
Q14683_S956	SMC1A	0.000427246	1.34222
Q14683_S957	SMC1A	0.00193024	1.28941
G9CGD6-3_S804	CNKSR3	0.0215712	0.878669
G9CGD6-3_S383	CNKSR3	0.011631	1.14461
H0Y2V6_S281	CEP170	0.818716	1.01991
H0Y2V6_S1076	CEP170	0.0987396	0.740419
H0Y2V6_S1129	CEP170	0.151367	1.31045
H0Y2V6_S28	CEP170	0.072998	0.775681
H0Y2V6_S594	CEP170	0.105626	1.19951
H0Y2V6_S600	CEP170	0.798706	1.03802
Q5JSS2_S141	SUV39H2	0.524475	0.908021
Q5JSS2_S144	SUV39H2	0.0424805	0.775487
Q5JSS2_S148	SUV39H2	0.28373	0.857212
H0Y332_S34	STXBP5	0.761536	0.92898
H0Y332_S111	STXBP5	0.898575	0.926146
H0Y360_S47	AMPD2	0.0553589	1.19675
H0Y360_S161	AMPD2	0.229309	0.706159
H0Y390_S994	MACF1	0.17627	0.888525
H0Y3Y9_S82	PSMD4	0.977966	1.0459
H0Y449_S363	YBX1	0.761536	0.995571
H0Y449_S364	YBX1	0.609459	0.947241
H0Y449_S224	YBX1	0.0104065	1.68356
H0Y449_S226	YBX1	0.0482788	1.32989
H0Y449_S215	YBX1	0.00474548	1.84912
H0Y449_S217	YBX1	0.129738	1.26872
H0Y465_S2480	NF1	0.833373	1.12193
H0Y4R5_S351	TMEM201	0.791016	1.06502
H0Y4Z8_S493	RABL6	0.421204	0.912374
H0Y503_S127	BZW1	0.000290246	1.27037
H0Y503_S129	BZW1	0.0187569	1.17669
H0Y507_S965	SH3PXD2A	0.359538	1.14795
H0Y507_S347	SH3PXD2A	1	1.1066
H0Y507_S348	SH3PXD2A	0.0072909	1.30541
H0Y507_S474	SH3PXD2A	0.405972	1.05129
H0Y507_S571	SH3PXD2A	0.640825	1.07848
H0Y507_S929	SH3PXD2A	0.0046648	1.30418
H0Y507_S944	SH3PXD2A	0.095096	1.21134
H0Y507_S651	SH3PXD2A	0.238572	1.16296
H0Y555_S12	PSMF1	1	0.998571
H0Y555_S13	PSMF1	0.151659	1.3321
H0Y579_S30	RAD23B	0.0102539	1.28032
H0Y7H7_S1081	DOCK4	0.0120766	1.24488
H0Y5J4_S161	DBNL	0.670181	1.06883
H0Y5S9_S92	CSNK1E	0.316512	0.892424
H0Y5S9_S66	CSNK1E	0.530322	1.01226
H0Y613_S633	GSE1	0.417114	1.13256
H0Y613_S635	GSE1	0.417114	1.13256
H0Y626_S60	TRIM16	0.53659	0.945435
H0Y6F5_S655	ZHX3	0.258371	1.02806
H0Y6N5_S7	SUN1	0.390247	0.727511
H0Y720_S622	TNRC6B	0.877918	1.00229
H0Y7Q2_S346	CCDC132	0.969727	1.14285
H0Y7V5_S355	CCDC186	0.17627	0.767405
H0Y7V5_S358	CCDC186	0.276855	0.889145
H0Y8J2_S616	CENPC	0.000127077	0.644244
H0Y8J2_S617	CENPC	0.0101252	0.741261
H0Y8J2_S445	CENPC	0.766029	1.07519
H0Y8J2_S591	CENPC	0.677246	0.977821
H0Y8P7_S239	FIP1L1	0.100397	1.07643
H0Y8P7_S214	FIP1L1	0.228553	0.924393
H0Y8Z9_S237	ACAD9	0.0384903	1.82844
H0Y9Y2_S185	BOD1L1	0.134735	0.948181
H0Y9Y2_S143	BOD1L1	0.168823	0.696968
H0Y9Y2_S63	BOD1L1	0.190687	1.29827
H0Y9Y2_S73	BOD1L1	0.0104111	1.17149
H0Y9Y2_S41	BOD1L1	0.233398	1.31014
H0Y9Y3_S854	SYNPO2	0.106995	0.584623
H0Y9Y3_S858	SYNPO2	0.17627	0.648541
H0Y9Y3_S315	SYNPO2	0.241792	0.747662
H0Y9Y3_S178	SYNPO2	0.627664	1.17203
H0Y9Y3_S556	SYNPO2	0.969727	1.02917
H0Y9Y3_S226	SYNPO2	0.539189	0.835844
H0YA82_S79	LARP7	0.766029	1.04544
H0YA82_S80	LARP7	0.909668	0.968778
H0YA82_S81	LARP7	0.141518	0.879266
H0YA82_S39	LARP7	0.454285	0.946621
H0YA82_S42	LARP7	0.0431671	0.866404
H0YA82_S46	LARP7	0.0522461	0.879588
H0YAU4_S273	WWC1	0.233398	1.27192
H0YAZ2_S111	EXO1	0.831726	0.848533
H0YB24_S370	CCAR2	0.129395	0.865029
H0YB27_S56	PIK3R1	0.339355	1.0198
H0YBC6_S132	DNM3	0.246208	1.10115
H0YBC6_S136	DNM3	0.733398	1.05174
H0YBH3_S48	HACE1	0.0268555	1.94083
H0YBH3_S49	HACE1	0.0268555	1.94083
H0YBH3_S54	HACE1	0.0268555	1.94083
H0YBP8_S90	CHRAC1	0.188668	0.963896
P16157-14_S1686	ANK1	0.27221	1.1524
H0YBT1_S26	BAG4	0.344877	1.20196
H0YBW3_S157	INTS10	0.62207	1.18371
H0YBW3_S158	INTS10	0.303816	1.03106
H7C5V5_S106	MTFR1	0.865044	1.0682
H0YC41_S8	KIAA1429	0.54567	1.10137
H0YC41_S12	KIAA1429	0.684959	1.07937
H0YE35_S44	RIC8A	0.934082	1.06191
H0YCR5_S261	DPH2	0.295995	1.13203
H0YCZ0_S15	ZBTB44	0.490893	0.976144
H0YD47_S73	SYT13	0.00138496	1.36401
H0YDD8_S79	RPLP2	0.518555	0.790046
H0YDR5_S102	SIGIRR	0.380371	1.05131
H0YDM2_S869	SOGA1	0.380371	1.11909
H0YDV5_S130	MYCT1	0.421204	0.945066
H0YE03_S360	CWF19L2	0.197378	1.30923
H0YE58_S2	EEF1D	1.14485e-05	0.420658
H0YFG0_S142	ATG16L2	0.00485215	1.2117
H0YFA4_S99	CRIP2	0.442918	1.04888
H0YFQ2_S121	TMEM132A	0.439967	0.978057
H0YI08_S303	MRVI1	0.00115556	0.607723
H0YI08_S306	MRVI1	0.000261307	0.345363
H0YI08_S98	MRVI1	0.196388	0.845412
H0YI08_S103	MRVI1	0.14335	0.920444
H0YI08_S107	MRVI1	0.165498	0.867512
H0YI08_S111	MRVI1	0.177193	0.838995
H0YJ41_S727	BTBD7	0.677246	0.933746
H0YJA2_S51	ZC3H14	0.423828	1.18178
H0YK33_S4	CRTC3	0.0522461	1.6147
H0YK49_S68	ETFA	0.0412598	1.82983
H0YLG5_S46	RMDN3	0.00118713	1.37934
H0YLG5_S50	RMDN3	0.258371	1.06621
H0YLH9_S139	IL16	0.106995	0.854734
H0YLH9_S226	IL16	0.139552	0.942373
Q96QT4_S1504	TRPM7	0.228752	1.09342
H0YLQ6_S196	CERS2	0.026229	1.40772
H0YLQ6_S197	CERS2	0.026229	1.41983
H0YLQ6_S189	CERS2	0.00870546	1.45751
H0YLX2_S321	RFX7	0.518555	1.30204
H0YM23_S1928	ANKRD17	0.083252	1.20535
H0YM23_S1929	ANKRD17	0.0887985	1.20184
H0YM23_S1931	ANKRD17	0.228986	1.14868
H0YM74_S460	ZNF592	0.264526	0.913437
H0YM86_S121	DCAF11	0.0209961	2.29003
H0YMD3_S104	ZEB1	0.0341797	0.620975
H0YMN5_S236	INO80	0.865044	0.903584
H0YMN5_S468	INO80	0.0639648	0.675691
H0YNP1_S9	GLCE	0.37475	1.08587
H3BM18_S106	IFI16	0.850098	0.987522
H3BM18_S153	IFI16	0.369217	0.78757
H3BM21_S116	ITGB3	0.30127	1.43754
H3BM38_S20	SNAP23	3.93391e-06	1.4418
H3BM38_S5	SNAP23	0.0307107	1.12012
H3BM38_S110	SNAP23	0.300133	1.23585
H3BM58_S46	VPS9D1	0.0462626	0.846821
H3BMF6_S18	USP7	0.766029	0.896081
H3BMH2_S78	RAB11A	0.128078	1.26399
H3BNI9_S18	CSNK2A2	0.719727	0.857797
H3BQP2_S31	BCKDK	0.32473	0.908769
H3BTK3_S30	CARHSP1	0.0863796	1.06782
H3BTK3_S32	CARHSP1	0.119077	1.12595
H3BTK3_S41	CARHSP1	0.165498	1.07145
H3BTK3_S17	CARHSP1	0.644582	0.973529
H3BTK3_S26	CARHSP1	0.109863	1.52392
H3BTK3_S52	CARHSP1	0.234644	1.20515
H3BNW8_S2	TMC7	0.228986	1.16809
H3BNW8_S5	TMC7	0.969727	0.934879
H3BPD2_S104	MTHFSD	0.00488281	2.39603
H3BPE7_S221	FUS	0.469727	0.980621
H3BPG4_S101	CTU2	0.832451	1.05396
H3BQQ7_S55	RSPRY1	0.176853	1.18502
H3BQ37_S161	EDC3	0.909668	1.07878
H3BQ37_S131	EDC3	0.846236	1.11956
H3BPZ1_S89	HACD3	0.579842	1.2771
H3BRT8_S76	CLK3	0.518555	0.836723
H3BQZ7_S185	HNRNPUL2-BSCL2	0.0241173	0.856306
H3BQZ7_S188	HNRNPUL2-BSCL2	0.0185295	0.845186
H3BQZ7_S193	HNRNPUL2-BSCL2	0.12552	0.886473
H3BQZ7_S161	HNRNPUL2-BSCL2	0.171085	0.854682
H3BQZ7_S168	HNRNPUL2-BSCL2	0.608817	0.972358
H3BQZ7_S655	HNRNPUL2-BSCL2	0.0412598	1.23864
H3BRF9_S440	ZFYVE19	0.468292	1.06926
H3BRF9_S331	ZFYVE19	0.0405391	1.12681
H3BRG5_S118	STARD13	0.118706	1.09597
H3BRK9_S256	AMFR	0.0180664	1.24301
H3BRR0_S150	SPG21	0.0654815	1.12326
H3BS42_S52	ZNF768	0.405972	1.03397
H3BS42_S76	ZNF768	0.785365	1.02145
H3BS42_S78	ZNF768	0.890381	1.01132
H3BS42_S80	ZNF768	0.196388	1.13269
H3BS42_S87	ZNF768	0.609459	1.01489
H3BS42_S101	ZNF768	0.00502335	1.19249
H3BS42_S108	ZNF768	0.464545	1.00589
H3BS42_S113	ZNF768	0.518555	0.843294
H3BS42_S129	ZNF768	0.670181	0.919072
H3BS42_S94	ZNF768	0.929769	1.03542
H3BS51_S289	SMPD3	0.670181	0.862152
H3BS51_S291	SMPD3	0.489846	1.05782
H3BS51_S294	SMPD3	0.473334	1.05595
H3BU36_S10	GABARAPL2	0.218219	1.11483
H3BSS6_S1048	ZNF106	0.715133	0.907579
H3BSS6_S1049	ZNF106	0.53659	0.909963
H3BT31_S162	IRF8	0.0366492	1.2231
H3BT31_S164	IRF8	0.000608409	1.41763
H3BT71_S208	RBMX	0.392738	1.24792
H3BTQ3_S225	SLC19A1	0.73347	1.0437
H3BTQ3_S5	SLC19A1	0.0126915	1.2443
H3BUF6_S306	ATXN2L	0.421204	1.05006
H3BUF6_S111	ATXN2L	0.203613	0.935113
H3BUF6_S335	ATXN2L	0.977966	1.20505
H3BUF6_S339	ATXN2L	0.0665359	1.43109
H3BUF6_S686	ATXN2L	0.207764	1.16873
H3BUF6_S690	ATXN2L	0.000290246	1.6251
H3BUV2_S5	NTHL1	0.761536	1.11734
H3BVG0_S767	NUP93	0.609149	1.32627
H3BVG0_S52	NUP93	0.798706	1.14774
H7BXR3_S608	SORBS2	0.798706	1.1118
H7BXR3_S304	SORBS2	0.569336	1.22677
H7BXR3_S306	SORBS2	0.303795	1.21251
H7BXR3_S377	SORBS2	0.977966	0.962768
H7BXR3_S412	SORBS2	0.109863	1.50085
H7BXR3_S416	SORBS2	0.442299	0.771188
H7BXR3_S417	SORBS2	0.0431671	1.70143
H7BXR3_S420	SORBS2	0.522614	1.42623
H7BXY3_S198	DHX30	0.290081	1.04694
H7BXZ5_S2365	KALRN	0.00324719	1.82273
H7BY64_S128	PRAP1	0.468292	1.22289
H7BYP4_S155	SP140L	0.672024	0.954342
H7BYP9_S251	MCF2L	0.151428	0.90706
H7BYP9_S220	MCF2L	0.659182	0.877553
J3KTI4_S53	ZNF521	0.141518	0.868558
H7BYY1_S51	TPM1	0.442299	0.991462
H7BYY1_S216	TPM1	0.000404198	0.651242
H7C0N4_S127	SF1	0.233398	1.28097
H7C0Q0_S20	PLEKHA3	0.678772	1.09913
H7C113_S141	ATP11C	0.967674	1.06189
H7C113_S159	ATP11C	0.479796	1.01903
H7C152_S151	ATG9A	0.711099	0.965173
H7C152_S154	ATG9A	0.413253	0.927281
H7C152_S157	ATG9A	1	0.974688
H7C1F9_S190	RALGAPA2	0.670181	1.057
H7C1F9_S192	RALGAPA2	0.612006	0.932303
[truncated: 5,617 more rows]

## Sheet: S3D
Sites	Gene	P value	FC (TvsN)
A0A024QZ33_S237	CCDC55	6.66082e-06	2.18673
A0A024QZ33_S194	CCDC55	7.62939e-05	2.06471
A0A1B0GWH8_S12	CLN3	0.20751	1.08712
A0A1B0GWH8_S14	CLN3	0.234644	1.07445
Q00341_S944	HDLBP	4.65661e-10	1.84754
Q00341_S31	HDLBP	0.236652	1.17866
A0A0A0MTF1_S176	SLCO2B1	0.249088	0.942568
A0A024RAC6_S125	TCEB3	0.000144574	1.35
A0A024RBT2_S157	DIABLO	0.167807	1.26014
P46379-3_S1111	BAG6	0.00244141	1.37142
P46379-3_S994	BAG6	0.0241173	1.16951
P46379-3_S1003	BAG6	0.182669	1.02984
P46379-3_S1147	BAG6	0.339355	1.2705
G5E9M9_S202	VGLL4	0.454285	1.15639
M0R1K2_S107	NOSIP	0.000104904	3.10185
A0A075B6G3_S3624	DMD	7.62939e-06	0.261499
A0A075B6Q2_S347	FNBP1L	0.988813	0.909767
A0A075B6Q2_S351	FNBP1L	0.766029	0.898672
A0A075B6Q2_S141	FNBP1L	0.032195	0.791404
A0A075B6Q3_S1069	BCORL1	0.850098	1.08373
A0A075B6Q3_S1076	BCORL1	0.0180664	1.92566
A0A075B6T1_S549	AMBRA1	7.99447e-06	2.19508
A0A075B730_S4620	EPPK1	0.724296	0.950225
A0A075B730_S2483	EPPK1	0.524974	1.13982
S4R2Z6_S4	NBPF1	0.120544	1.25874
S4R2Z6_S9	NBPF1	0.120544	1.25874
A0A075B784_S742	USP36	2.32831e-09	2.68427
A0A075B784_S612	USP36	7.62939e-06	3.04743
A0A075B784_S613	USP36	1.19209e-07	3.24085
A0A075B784_S614	USP36	9.53674e-06	2.13754
A0A075B785_S193	KIAA1468	0.27221	0.783293
A0A087WT45_S621	GRIPAP1	0.000205159	0.71936
A0A087WT45_S624	GRIPAP1	0.0087148	0.852643
A0A075B7B1_S1044	SYNM	5.34058e-05	0.358809
A0A075B7B1_S1049	SYNM	0.000106812	0.380117
A0A087WSV0_S159	BCL2L12	0.0424805	1.70952
A0A1W2PQN6_S52	PDE4B	0.30127	0.766409
A0A1W2PQN6_S57	PDE4B	0.0104065	0.679083
J3KN91_S15	C12orf45	0.00278485	1.51165
A0A087WT53_S1043	MAGI1	0.678951	1.05463
A0A087WT53_S1025	MAGI1	0.000720978	0.729003
A0A0G2JMP8_S103	TMC4	0.638672	1.14065
A0A087WTB8_S94	UCHL3	0.536151	0.906463
A0A087WTL4_S402	BCL2L13	0.000322342	0.494718
A0A087WTP3_S480	KHSRP	0.944107	1.00074
A0A087WTP3_S181	KHSRP	1.43596e-05	1.61842
A0A087WTP3_S184	KHSRP	0.212143	1.14744
E7EQ49_S30	WDR37	0.264172	0.721627
A0A087WTQ7_S26	DDB2	0.000951774	0.64479
A0A087WTQ7_S24	DDB2	0.000514496	0.702484
Q1JUQ3_S9	FKBP12-Exin	0.811678	1.04549
A0A087WTU3_S165	TEX264	0.513484	0.912121
A0A087WTU3_S170	TEX264	9.53674e-06	0.552407
A0A087WTY1_S76	POLR1D	1.16415e-09	3.37926
A0A087WU18_S151	ELF4	0.0345367	1.12916
A0A087WU18_S157	ELF4	0.00710106	1.32159
A0A087WU18_S188	ELF4	0.120544	0.76863
E7ER32_S454	MKL1	1	0.973715
A0A087WU78_S211	NHS	0.0654815	0.917071
A0A087WU78_S214	NHS	0.54567	0.955592
A0A087WUB9_S550	CTNNBL1	0.468292	0.949827
E9PL01_S14	SPCS2	0.0102539	0.679244
A0A0G2JNN3_S203	LENG8	5.14463e-06	1.58119
A0A0A0MR84_S137	ZNF446	0.395994	0.967318
A0A0A0MR84_S141	ZNF446	0.0319195	0.765622
A0A0A0MR84_S146	ZNF446	0.144481	0.935214
A0A087WUT6_S588	EIF5B	3.57628e-07	3.14813
A0A087WUT6_S589	EIF5B	3.72529e-07	2.94318
A0A087WUT6_S591	EIF5B	6.55651e-06	2.71061
A0A087WUT6_S595	EIF5B	6.14673e-08	2.8383
A0A087WUT6_S182	EIF5B	3.45288e-07	1.52089
A0A087WUT6_S183	EIF5B	2.93599e-07	1.55637
A0A087WUT6_S186	EIF5B	3.18978e-08	1.60421
A0A087WUT6_S190	EIF5B	2.56114e-08	1.80092
A0A087WUT6_S113	EIF5B	4.65661e-10	2.32963
A0A087WUT6_S164	EIF5B	1.16415e-09	1.59704
A0A087WUT6_S214	EIF5B	0.000144958	1.5562
A0A087WUT6_S135	EIF5B	0.00683594	2.11515
A0A087WUT6_S137	EIF5B	0.00683594	2.10194
A0A087WUZ3_S1057	SPTBN1	3.8147e-05	1.44604
A0A087WUZ3_S2050	SPTBN1	0.0522461	0.858346
A0A087WUZ3_S2166	SPTBN1	0.00022474	0.741153
A0A087WUZ3_S2167	SPTBN1	0.000244919	0.765115
A0A087WUZ3_S2171	SPTBN1	8.29522e-05	0.707687
A0A087WUZ3_S2140	SPTBN1	0.0736847	0.861372
A0A087WUZ3_S825	SPTBN1	0.0291313	0.781701
A0A087WUZ3_S1237	SPTBN1	0.846924	0.940713
A0A087WUZ3_S2104	SPTBN1	1.77417e-07	0.710997
A0A087WUZ3_S2163	SPTBN1	0.000158151	0.743942
A0A087WVA8_S790	TEX2	0.17627	1.13712
A0A087WVA8_S266	TEX2	0.160046	0.913849
A0A087WVA8_S270	TEX2	0.0922852	0.767447
A0A087WVF1_S66	C18orf25	6.4075e-07	0.662596
A0A087WVF1_S67	C18orf25	0.000152871	0.755448
A0A087WVF1_S69	C18orf25	2.04146e-06	0.656563
A0A087WVF1_S147	C18orf25	0.000976563	0.524169
A0A087WVI0_S7	COG1	0.969727	1.12489
A0A087WVP4_S570	SMTN	0.00201416	0.339113
A0A087WVV7_S310	SRCIN1	0.203613	1.13654
A0A087WVV7_S775	SRCIN1	0.025331	0.877221
A0A087WW12_S25	DHX57	0.00145748	1.68928
A0A087WW12_S30	DHX57	0.00656762	1.38229
Q6P2C6_S220	MLLT6	0.000353813	1.28509
Q6P2C6_S222	MLLT6	2.08616e-07	2.00276
Q6P2C6_S218	MLLT6	0.000854492	1.4205
A0A087WW59_S112	C11orf96	0.00017287	0.617116
A0A087WW59_S116	C11orf96	0.0220989	0.768301
A0A087WW59_S118	C11orf96	0.0449072	0.828518
A0A087WW59_S120	C11orf96	0.0102539	0.711575
A0A087WW59_S93	C11orf96	0.000184342	0.746309
A0A087WW66_S315	PSMD1	0.677246	1.12706
A0A087WWA3_S1428	KIF1B	0.0150644	0.848085
A0A087WWA3_S1031	KIF1B	0.0520806	0.775403
M0R2H0_S10	C10orf11	0.000720978	0.488287
A0A2R8Y695_S421	IQSEC1	0.0124512	1.62589
A0A0B4J281_S28	GMPR2	0.000322342	0.559549
A0A499FJY3_S321	RBM15	1.52588e-05	1.59061
A0A499FJY3_S65	RBM15	2.30409e-06	2.48025
A0A499FJY3_S626	RBM15	1.62981e-08	1.80022
A0A499FJY3_S630	RBM15	4.04892e-07	1.73523
A0A499FJY3_S634	RBM15	5.58794e-09	2.37339
A0A499FJY3_S612	RBM15	0.621252	1.06769
A0A499FJY3_S164	RBM15	0.00262451	1.38471
A0A499FJY3_S680	RBM15	0.561401	0.83922
A0A499FJY3_S737	RBM15	0.527059	0.913986
A0A499FJY3_S248	RBM15	0.00341797	1.62743
A0A499FJY3_S250	RBM15	0.00251639	1.85551
A0A499FJY3_S61	RBM15	0.218219	1.71985
A0A087WWS1_S560	THOC1	0.0126048	1.23868
F2Z329_S62	TMEM237	2.28882e-05	1.75044
A0A087WWW9_S127	BCL10	0.458007	0.986115
J3QSS3_S1328	ABCA2	0.518555	0.855923
J3QSS3_S1332	ABCA2	0.518555	0.855923
A0A087WXK8_S492	FAM83D	0.00146484	3.08499
A0A087WXN4_S378	INTS12	9.90257e-05	1.64053
H7BZQ3_S38	OTUD5	1	0.970334
H7BZQ3_S50	OTUD5	1	0.970334
A0A087WY61_S1837	NUMA1	0.00769043	1.99438
A0A087WY61_S1824	NUMA1	0.909668	0.8779
A0A087WY61_S1741	NUMA1	0.442299	0.959869
A0A087WY82_S264	F11R	0.0736847	1.81299
D6RJC6_S193	DTNBP1	0.289667	0.870204
D6RJC6_S195	DTNBP1	1	1.01105
C9J6Q0_S13	UGP2	0.000305176	0.497361
E5RFQ9_S205	STK3	0.000107646	1.66744
A0A087WZ13_S6	RAVER1	0.266113	1.25947
A0A087WZ13_S14	RAVER1	0.0732441	1.23814
A0A087WZ13_S617	RAVER1	0.00160027	0.712522
A0A087WZ32_S132	PLEKHA2	0.196388	1.2141
A0A087WZ32_S134	PLEKHA2	0.508766	1.08158
A0A087WZE9_S124	HMGN3	0.00488281	0.536018
A0A087WZG6_S1009	PARD3B	0.0520806	1.22421
A0A087WZV0_S1021	PPIP5K2	0.0887985	0.861749
A0A087WZV0_S1031	PPIP5K2	0.30127	0.874081
A0A087X030_S84	NEK3	0.0771484	1.76761
A0A087X030_S85	NEK3	2.07983e-05	2.00941
F8VQD8_S80	CNOT2	8.29522e-05	1.51123
A0A087X0H9_S127	RBM26	0.000404198	1.43984
A0A087X0M4_S258	SLC4A1AP	0.818716	0.938057
A0A087X0Q1_S423	YTHDF3	0.0065161	1.29273
A0A087X0R6_S2	SNX12	0.766029	1.04459
A0A087X0R7_S118	SENP3-EIF4A1	0.187622	1.26261
A0A087X0R7_S99	SENP3-EIF4A1	0.0552031	0.854526
A0A087X0R7_S111	SENP3-EIF4A1	0.233398	0.869394
C9JZJ7_S92	MID1	0.0522461	0.725235
C9JZJ7_S96	MID1	7.62939e-06	0.502391
A0A087X0X3_S701	HNRNPM	0.0553589	1.49214
A0A087X0X3_S575	HNRNPM	0.000106812	1.74455
A0A087X0X3_S397	HNRNPM	0.00157928	1.21055
A0A087X142_S10	SEPT8	0.247238	0.91561
A0A087X183_S146	LARP4B	0.00251639	2.17188
A0A087X183_S151	LARP4B	2.56114e-08	2.4075
A0A087X183_S16	LARP4B	0.707934	1.0871
S4R418_S431	BIN2	0.00171859	0.589963
S4R418_S398	BIN2	0.000338733	0.651213
S4R418_S403	BIN2	0.000300899	0.627649
S4R418_S408	BIN2	0.0113468	0.65074
S4R418_S409	BIN2	2.20835e-05	0.567377
S4R418_S413	BIN2	0.000671387	0.516974
S4R418_S417	BIN2	1.28294e-05	0.60604
S4R418_S368	BIN2	0.000231637	0.561753
S4R418_S371	BIN2	0.135376	0.625732
A0A087X1A0_S119	ZDHHC11B	0.380371	0.933468
G3V3T6_S86	ATXN3	0.203613	0.891083
A0A087X1H5_S380	ACAP2	5.63085e-05	0.714958
A0A087X1H5_S383	ACAP2	6.35698e-06	0.699202
A0A087X1H5_S386	ACAP2	8.85651e-05	0.692578
Q9Y2Y9_S162	KLF13	0.0431671	0.746235
Q9Y2Y9_S279	KLF13	0.00515984	0.85173
Q9Y2Y9_S283	KLF13	0.000110582	0.802967
Q9Y2Y9_S287	KLF13	0.00423153	0.829306
Q9Y2Y9_S268	KLF13	0.969727	0.88322
A0A087X1N4_S327	SYTL1	0.395994	1.04815
C9IYE1_S58	CADPS2	0.00657654	0.729471
C9IYE1_S65	CADPS2	2.58684e-05	0.709548
A0A087X1U1_S414	AGAP1	0.550873	1.04531
E9PPR1_S133	EEF1D	2.04891e-08	1.61537
A0A494C142_S134	BARD1	0.0268555	1.4947
A0A087X2H1_S357	HECTD1	0.198076	1.14047
A0A087X2H1_S1575	HECTD1	0.643142	1.02635
A0A088AWL3_S1379	NCOR1	0.32473	0.884577
A0A088AWN2_S388	WDR20	6.10352e-05	0.57065
E9PDC2_S2508	PRUNE2	0.530322	1.29944
E9PDC2_S1852	PRUNE2	0.0102539	0.664431
A0A090HNM7_S358	ERCC5-201	0.0182343	1.34363
A0A090HNM7_S173	ERCC5-201	0.17752	1.19882
A0A090HNM7_S214	ERCC5-201	0.599487	0.991786
A0A090HNM7_S216	ERCC5-201	0.000404198	1.2889
A0A096LNU1_S80	PRR36	0.00146484	1.6375
A0A096LNX8_S653	SCARF2	0.151367	0.790728
A0A096LNX8_S718	SCARF2	0.0859334	1.20271
J3QQX0_S62	GPS1	0.0528197	1.08433
J3QQX0_S71	GPS1	0.0292838	0.819088
A0A096LP25_S18	AAK1	0.08392	0.796935
A0A096LP25_S24	AAK1	0.733727	0.912636
A0A096LP25_S26	AAK1	0.0178161	0.81131
J3KP36_S102	FAM21C	0.972858	1.03555
J3KP36_S104	FAM21C	0.609459	1.03911
J3KP36_S442	FAM21C	0.00433823	0.799974
J3KP36_S974	FAM21C	0.00390065	0.679536
J3KP36_S975	FAM21C	0.00104523	0.733671
J3KP36_S277	FAM21C	0.142417	0.926852
J3KP36_S228	FAM21C	0.0552031	1.27672
J3KP36_S232	FAM21C	0.477106	1.07353
F5H0Q6_S547	CLASRP	0.890381	1.14972
F5H0Q6_S294	CLASRP	0.000161171	1.69976
A0A0A0MTC7_S680	LAMA4	0.0424805	0.524175
H7C280_S117	SCLY	0.373725	1.1406
A0A0A0MQV9_S994	SETD1B	0.302899	1.00331
A0A0A0MQW0_S17	MYEF2	0.104543	0.871379
A8MY87_S141	KSR1	0.000144574	1.24973
F2Z357_S515	RAP1GAP	2.2281e-05	0.308005
F2Z357_S541	RAP1GAP	0.00281465	0.466291
F2Z357_S542	RAP1GAP	0.00390065	0.466261
Q5T093_S2	RER1	0.380371	1.38185
A0A0A0MR13_S116	GNAS	0.359131	0.821566
C9JW01_S136	PUM2	4.61398e-05	1.61954
C9JW01_S182	PUM2	1.14485e-05	1.21321
A0A0A0MR69_S125	CCDC88C	0.561401	0.881865
A0A0A0MR69_S127	CCDC88C	0.109863	0.783099
A0A0A0MR69_S128	CCDC88C	0.233398	0.874955
A0A0A0MRB5_S820	MADD	0.00335693	1.3684
H0YBM4_S365	ASAP1	0.887195	1.01096
A0A0A0MRF6_S1652	AKAP9	0.0214288	0.768641
A0A0A0MRI1_S138	GPALPP1	0.00341797	1.37761
A0A0A0MRI1_S139	GPALPP1	0.00341797	1.37761
H0Y7V8_S903	CDC42BPA	0.00335693	0.563812
H0Y7V8_S906	CDC42BPA	0.0268555	0.61729
A0A0A0MRJ8_S453	ARHGAP30	0.00538278	0.713899
A0A0A0MRJ8_S455	ARHGAP30	0.00433823	0.696917
J3QSX6_S84	ABLIM1	0.00244141	0.6771
J3QSX6_S89	ABLIM1	0.495079	0.85788
J3QSX6_S93	ABLIM1	0.0109863	0.773456
J3QSX6_S209	ABLIM1	2.28882e-05	0.529604
J3QSX6_S210	ABLIM1	1.52588e-05	0.430575
J3QSX6_S163	ABLIM1	0.00537109	0.477639
J3QSX6_S108	ABLIM1	7.62939e-06	0.376234
J3QSX6_S110	ABLIM1	0.392738	1.18167
J3QSX6_S113	ABLIM1	1.52588e-05	0.365391
J3QSX6_S116	ABLIM1	0.00201416	0.745313
J3QSX6_S278	ABLIM1	0.0182343	0.821919
A0A0A0MRM9_S572	NOLC1	2.63029e-06	2.67707
A0A0A0MRM9_S525	NOLC1	6.10352e-05	7.16739
A0A0A0MRM9_S526	NOLC1	1.49012e-08	5.20245
A0A0A0MRM9_S528	NOLC1	0.000488281	2.0929
A0A0A0MRM9_S482	NOLC1	1.90735e-06	2.62742
A0A0A0MRM9_S486	NOLC1	3.72529e-07	4.16911
A0A0A0MRM9_S487	NOLC1	2.83122e-07	3.64937
A0A0A0MRM9_S547	NOLC1	9.53674e-06	1.47214
A0A0A0MRM9_S652	NOLC1	0.00341797	3.46512
A0A0A0MRN0_S416	PRPF38B	0.00896454	1.3418
A0A0A0MRN0_S418	PRPF38B	0.000106812	1.36719
A0A0A0MRN0_S423	PRPF38B	0.00128937	1.50708
A0A0A0MRN0_S362	PRPF38B	0.000839233	1.45822
A0A0A0MRN0_S364	PRPF38B	0.00280762	1.46545
A0A0A0MRN0_S370	PRPF38B	7.62939e-05	1.60679
A0A0A0MRN0_S209	PRPF38B	0.154045	1.89368
A0A0A0MRN0_S360	PRPF38B	0.000305176	2.1166
A0A0A0MRP9_S197	SDCCAG3	0.569336	0.948013
A0A0A0MRT2_S8	WAC	0.00683594	1.32251
A0A0A0MRT2_S359	WAC	0.609459	0.942712
A0A0A0MRT2_S19	WAC	0.0922852	1.36183
A0A0A0MRT6_S290	ABI1	0.0576879	0.888384
A0A0A0MRT6_S217	ABI1	0.502761	0.984846
A0A0A0MRT6_S220	ABI1	0.672024	0.974881
A0A0A0MRT6_S286	ABI1	0.00335693	0.666223
A0A0A0MRT6_S226	ABI1	0.190687	1.18232
C9J8U3_S64	APTX	0.00281465	1.32414
C9J8U3_S67	APTX	0.454285	1.06949
Q5VW31_S13	NFIB	0.00836182	0.541934
F8WDP1_S145	TBC1D22A	0.004879	0.664735
A0A0A0MRY2_S283	ZMYND11	0.000976563	0.437694
E7EW15_S213	TNIP1	0.442299	1.31353
A0A0A0MS59_S77	SRCAP	0.846924	0.969763
A0A0A0MS59_S371	SRCAP	0.0120316	1.33463
A0A0A0MS59_S2610	SRCAP	0.000344958	1.34059
A0A0A0MS59_S2171	SRCAP	0.761536	0.922346
G3V578_S241	NDRG2	0.000305176	0.409268
G3V578_S245	NDRG2	7.62939e-06	0.425805
G3V578_S248	NDRG2	7.62939e-06	0.456183
G3V578_S251	NDRG2	0.000106812	0.446832
G3V578_S257	NDRG2	5.34058e-05	0.486253
G3V578_S263	NDRG2	0.000488281	0.569006
A0A0A0MS99_S614	ABCC1	4.42378e-09	2.18873
A0A0A0MS99_S599	ABCC1	0.00769043	1.42913
A0A0A0MS99_S602	ABCC1	0.000651072	1.35437
A0A0A0MS99_S603	ABCC1	8.07503e-06	1.73958
A0A0A0MS99_S605	ABCC1	0.000322342	1.56969
A0A0A0MSA4_S663		1.86265e-09	0.077463
A0A0A0MSA4_S397	EPB41L3	1.86265e-09	0.0600541
A0A0A0MSA4_S5	EPB41L3	1.49012e-08	0.253025
A0A0A0MSA4_S7	EPB41L3	2.32831e-10	0.290416
A0A0A0MSA4_S9	EPB41L3	2.32831e-10	0.304048
A0A0A0MSA4_S11	EPB41L3	6.10352e-05	0.21747
A0A0A0MSA7_S1192	EIF4G3	0.28373	1.09099
A0A0A0MSD7_S269	PTPRN2	7.62939e-06	0.102007
A0A0A0MSJ8_S374	PPP6R2	1.87904e-05	0.812071
A0A0A0MSK5_S35	TOR1AIP1	2.2281e-05	1.38679
A0A0A0MSK5_S36	TOR1AIP1	1.99967e-05	1.36878
A0A0A0MSK5_S194	TOR1AIP1	0.0353429	1.16279
A0A0A0MSK5_S121	TOR1AIP1	4.47035e-08	1.93595
A0A0A0MSK5_S124	TOR1AIP1	1.90735e-06	1.56423
E9PD43_S246	NELFE	0.670525	1.05009
E9PD43_S174	NELFE	0.000488281	1.96664
E9PD43_S176	NELFE	0.00336456	1.78378
E9PD43_S115	NELFE	0.0482788	1.18921
A0A0A0MSQ2_S185	RFX5	0.129395	1.2652
A0A0A0MSQ9_S64	MON1A	0.0933224	0.874809
A0A0A0MSR4_S39	FLI1	8.34465e-06	0.474449
A0A0A0MSU2_S923	ELMSAN1	1.99967e-05	0.722032
A0A0A0MT33_S695	SCAF8	0.00201416	1.4106
P51532-5_S1593	SMARCA4	0.00152588	1.65669
P51532-5_S1597	SMARCA4	0.000328064	1.64997
P51532-5_S1384	SMARCA4	0.0830636	0.865071
P51532-5_S1388	SMARCA4	0.0113468	1.19099
P51532-5_S1389	SMARCA4	0.473166	1.0822
P51532-5_S1349	SMARCA4	0.00238866	2.06389
P51532-5_S1536	SMARCA4	2.04891e-07	1.80682
P51532-5_S1541	SMARCA4	3.14787e-07	1.7264
P51532-5_S1552	SMARCA4	1.02445e-07	1.88376
P51532-5_S695	SMARCA4	0.0159302	1.17218
A0A0A0MT72_S378	CCM2	0.990573	0.969686
A0A0A0MT72_S158	CCM2	0.12084	0.890579
A0A0A0MTG6_S477	SCAP	1.28294e-05	1.67715
A0A0A0MTG6_S448	SCAP	0.00428486	0.793253
A0A0A0MTH3_S263	ILK	0.162353	1.12915
A0A0A0MTH9_S224	BTAF1	0.083252	0.743033
A0A0A0MTH9_S234	BTAF1	0.359131	0.779182
A0A0A0MTH9_S237	BTAF1	0.25238	0.778165
A0A0A0MTL7_S60	TCF7L2	0.120544	0.688438
A0A0A0MTP7_S903	SCAF11	0.87394	0.942512
A0A0A0MTP7_S756	SCAF11	0.890381	1.14067
A0A0A0MTP7_S822	SCAF11	0.0046648	1.31374
A0A0A0MTP7_S345	SCAF11	0.0208499	1.13193
A0A0A0MTP7_S353	SCAF11	2.5183e-06	1.29069
A0A0A0MTR7_S1258	RNF213	0.890381	1.10665
A0A0A0MTR7_S226	RNF213	0.0384903	0.724209
A0A1B0GWJ0_S9	ADSL	0.00087182	0.83416
H7BYZ6_S28	GPR75-ASB3	0.0341797	0.731761
A0A0A6YYG7_S284	NCAPH2	0.00400543	1.32289
H7C446_S119	PPAN	6.98492e-10	2.53307
Q96HJ9-2_S449	LUC7L2	0.00012207	2.84489
Q96HJ9-2_S450	LUC7L2	0.00012207	2.84489
A0A0B4J1R7_S45	C10orf32-ASMT	1	1.03787
A0A0B4J1Y3_S120	GJA5	0.62207	1.03417
A0A0B4J2C2_S9	DLGAP4	0.00236749	1.41985
A0A0B4J2C2_S266	DLGAP4	0.0459929	0.808863
A0A0C4DFL8_S566	KDM4B	0.012207	0.749607
A0A0C4DFT3_S675	DLG1	0.000175476	0.505789
A0A0C4DFT3_S540	DLG1	0.00146484	0.697719
A0A0C4DFT3_S542	DLG1	0.111051	0.912437
G3XAC1_S644	SLC26A6	0.141406	0.639975
A0A2R8YCY2_S1890	FRY	0.0424805	1.48313
A0A0C4DFZ1_S14	STX1A	0.00262451	0.187552
H7C3Q7_S93	ABI2	0.135376	1.26551
C9JXI9_S22	KRIT1	0.945745	0.966767
A0A0C4DG26_S508	MLXIPL	0.000427246	1.65393
A0A0C4DG26_S23	MLXIPL	6.10352e-05	1.48983
A0A0C4DG26_S25	MLXIPL	0.0599365	1.23116
A0A0C4DG27_S79	HLCS	0.0337385	0.821478
A0A0C4DG33_S1154	PEX1	0.227642	0.916392
A0A0C4DG33_S1124	PEX1	0.025331	0.834086
A0A0C4DG49_S407	PVR	0.0130108	1.61286
A0A0C4DG49_S408	PVR	0.00201416	1.99042
H7BZV4_S38	ARL6IP4	0.330261	1.02203
H7BZV4_S42	ARL6IP4	0.241792	1.04833
H7BZV4_S130	ARL6IP4	0.524974	1.1155
H7C4W2_S20	PXK	0.918694	1.09099
A0A0C4DGA7_S372	ABLIM3	0.000149608	0.624397
A0A0C4DGA7_S373	ABLIM3	0.000514496	0.659604
A0A0C4DGA7_S470	ABLIM3	3.06244e-05	0.554349
A0A0C4DGA7_S471	ABLIM3	0.00888854	0.729371
A0A0C4DGA7_S280	ABLIM3	0.0341797	0.795074
A0A0C4DGA7_S282	ABLIM3	0.0159302	0.827891
A0A0C4DGC9_S8	STK35	0.00193024	1.39474
Q9UKS6_S354	PACSIN3	0.569858	0.977374
Q14839-2_S1563	CHD4	4.96842e-05	1.47123
Q14839-2_S105	CHD4	0.000305176	2.73061
Q14839-2_S108	CHD4	8.34465e-07	2.12603
H0YN29_S161	CD276	0.00075932	1.55089
A0A0C4DGH3_S370	NUMBL	0.000244919	0.604528
A0A0C4DGH6_S603	UHRF1BP1L	0.229309	1.38875
H0YKT0_S197	MAN2A2	0.454285	1.109
A0A0C4DGL6_S15	AQP8	1.16415e-09	0.0844596
J3QRU8_S385	GIT1	0.000175476	1.4461
J3QRU8_S388	GIT1	6.90576e-07	1.56197
A0A0C4DGQ6_S156	RPRD1A	0.330261	0.987068
A0A0C4DGU2_S218	MMACHC	0.0366492	1.29387
A0A0C4DH01_S125	POLR3E	2.01515e-06	1.54457
A0A0C4DH01_S126	POLR3E	6.43777e-07	1.55273
H7BXT7_S9	BET1L	0.0646496	0.717644
A0A0C4DH44_S10	RPL30	0.203613	0.761637
A0A0D9SEI0_S111	C6orf203	0.000488281	1.44392
A0A0D9SEU5_S361	RANBP10	0.0314816	1.17744
A0A0D9SEU5_S365	RANBP10	0.241792	0.92056
A0A0D9SEU5_S369	RANBP10	0.00291552	1.19867
O95819-3_S716	MAP4K4	0.0449072	1.22477
O95819-3_S788	MAP4K4	0.0209961	2.01774
O95819-3_S580	MAP4K4	0.000127077	1.82532
O95819-3_S708	MAP4K4	1.33514e-05	2.76426
A0A0D9SF09_S6	MLLT3	0.0105078	1.28991
A0A0D9SF09_S13	MLLT3	0.0814886	1.23025
A0A0D9SF09_S23	MLLT3	0.00533044	1.38152
O00571_S612	DDX3X	3.52263e-05	2.0093
O00571_S90	DDX3X	0.000846267	1.65925
A0A0D9SF60_S281	PKP4	0.000919938	1.44737
A0A0D9SF60_S231	PKP4	0.0255737	0.875248
A0A0D9SF60_S132	PKP4	0.0522461	1.54243
A0A0D9SF60_S139	PKP4	0.0538559	1.18575
A0A0D9SF60_S337	PKP4	0.0101252	1.40817
A0A0D9SFB1_S745	DNM1	0.33921	0.844968
B0ZBF8_S361	NR3C2	0.000488281	0.383483
A0A0X1KG75_S296	COBLL1	0.442299	1.07198
A0A0X1KG75_S1110	COBLL1	0.000209127	0.736276
A0A0X1KG75_S366	COBLL1	0.00769043	0.787325
A0A0D9SGD0_S106	SLC12A5	0.109863	0.787187
A0A0D9SGF6_S1063	SPTAN1	0.579842	1.01352
A0A0D9SGF6_S1338	SPTAN1	0.330505	0.942877
A0A0D9SGF6_S1217	SPTAN1	0.00291552	0.811921
A0A0D9SGI5_S394	MEF2C	0.00683594	0.506601
A0A0D9SGJ6_S1518	SYNJ1	0.000190735	0.512985
A0A2R8Y5N1_S22	DIAPH1	0.969727	0.843965
A0A0G2JHC2_S145	PPP1R18	0.026229	1.28332
A0A0G2JHC2_S224	PPP1R18	0.019442	1.73526
A0A0G2JIW1_S632	HSPA1A	0.564589	0.914605
A0A0G2JIW1_S634	HSPA1A	0.00171859	0.794471
A0A0G2JMS7_S1405	SCRIB	0.207764	0.879466
A0A0G2JMS7_S1394	SCRIB	0.00280762	0.694948
A0A0G2JMS7_S1367	SCRIB	0.129395	0.492241
A0A0G2JMS7_S423	SCRIB	0.00341797	0.607816
A0A0G2JP44_S576	CDHR5	6.21183e-05	0.359395
A0A0G2JQJ7_S516	MAPT	5.58794e-09	0.244199
A0A0G2JQJ7_S519	MAPT	8.00937e-08	0.233733
A0A0G2JQJ7_S721	MAPT	4.65661e-10	0.136017
A0A0G2JMZ8_S302	OCLN	0.0897985	0.923172
A0A0G2JMZ8_S310	OCLN	0.746926	0.96728
A0A0G2JMZ8_S313	OCLN	0.0292838	0.915105
A0A0G2JMZ8_S369	OCLN	0.000488281	0.559649
A1BQX2_S161	MARVELD2	0.000127077	0.613299
A1BQX2_S291	MARVELD2	0.0124512	0.561968
A1BQX2_S116	MARVELD2	0.0301514	0.857924
A1BQX2_S120	MARVELD2	0.0301514	0.857924
A0A0G2JNJ7_S221	CNOT3	0.000534058	1.29079
A0A0G2JNW7_S40	SLC12A7	0.202917	0.84721
B0QY04_S63	NCF4	0.20214	0.760539
F6RP06_S125	BNIP3	0.442299	0.833608
F6RP06_S134	BNIP3	0.865044	0.802148
A0A0J9YW64_S1066	DOCK11	0.488708	0.972304
A0A0J9YX88_S1359	PHRF1	0.0248636	1.17686
A0A0J9YX88_S1360	PHRF1	0.119077	1.13782
A0A0J9YX88_S1371	PHRF1	0.338742	1.10497
A0A0J9YX88_S1373	PHRF1	0.168823	1.22694
A0A0J9YX88_S1202	PHRF1	0.00577649	1.33281
A0A0J9YX88_S1124	PHRF1	0.0353429	1.18731
A0A0J9YX88_S915	PHRF1	0.00017287	1.39164
A0A0J9YX88_S1032	PHRF1	0.00896454	1.19301
A0A0J9YX88_S1034	PHRF1	0.00769043	1.3126
A0A0J9YX88_S1095	PHRF1	0.151367	1.21333
A0A0J9YWL0_S430	AIM1	3.65973e-05	2.028
A0A0J9YWL0_S185		0.00488281	3.64276
A0A0J9YWT2_S83	MPZ	7.62939e-06	0.018956
A0A0J9YX34_S10	TRIM2	0.678772	1.16096
A0A0J9YX34_S424	TRIM2	0.00194781	1.40707
A0A0J9YX34_S428	TRIM2	0.00127629	1.47443
A0A0J9YX34_S440	TRIM2	0.168823	1.38313
A0A0J9YX62_S312	DNAJB6	8.39233e-05	0.619939
A0A0J9YX62_S315	DNAJB6	3.52263e-05	0.705815
A0A0J9YX62_S277	DNAJB6	0.489846	0.938806
A0A0J9YXZ5_S2	IQGAP1	0.518555	0.924923
A0A286YF23_S483	MYO15B	0.369217	1.01728
A0A0J9YYE2_S383	ZC3H3	0.000205159	2.05149
A0A0J9YYF7_S665	DAAM2	0.00683594	0.486338
A0A0J9YYJ3_S329	TMEM184B	0.00481069	1.46659
A0A0J9YYJ3_S344	TMEM184B	0.00537109	1.96649
D6REM6_S188	MATR3	5.52973e-07	2.05854
D6REM6_S596	MATR3	0.000344958	1.49572
D6REM6_S598	MATR3	0.100693	1.11249
D6REM6_S164	MATR3	0.25238	1.04926
D6REM6_S208	MATR3	0.000305176	2.12876
D6REM6_S606	MATR3	0.276855	0.912243
D6REM6_S615	MATR3	0.00012207	2.17024
D6REM6_S621	MATR3	0.0137793	1.52465
F8WEI6_S29	IFRD2	0.000328064	2.36921
F8WEI6_S31	IFRD2	1.59293e-05	1.95068
F8WEI6_S32	IFRD2	5.32866e-05	2.11239
A0A1B0GU90_S7	CLN6	8.07503e-06	0.505824
A0A1B0GU90_S9	CLN6	5.63085e-05	0.519874
A0A0U1RQE4_S32		0.264526	0.832246
A0A0U1RQE4_S35		0.0161133	1.7771
A0A0U1RQE4_S345	SH3D19	0.000183105	0.684155
A0A0U1RQE4_S649	SH3D19	0.484606	1.07274
A0A0U1RQE4_S51		0.0953877	1.10932
A0A0U1RRM7_S131	ATRIP	0.284164	1.31664
A0A0U1RQQ9_S681	SCYL2	9.53674e-07	0.459892
A0A0U1RR07_S279	SYTL2	0.000208884	0.531567
A0A0U1RR07_S1800	SYTL2	2.28882e-05	0.356041
A0A0U1RRH6_S290	PHF14	0.00456063	1.18224
A0A0U1RRH6_S835	PHF14	0.036435	0.715374
A0A0U1RRH6_S302	PHF14	0.0478516	2.27637
A0A0U1RRL5_S163	ELF1	0.000419617	1.56544
A0A0U1RRL5_S167	ELF1	0.000419617	1.82428
A0A0U1RRL5_S168	ELF1	7.62939e-06	1.51055
A0A0U1RRM4_S490	PTBP1	0.0124512	1.84516
A0A140LJL2_S641	DOS	0.969727	1.139
Q29960_S66	HLA-C	0.203613	1.25954
Q29960_S353	HLA-C	0.264343	0.920529
Q29960_S357	HLA-C	0.561933	0.89693
Q29960_S360	HLA-C	0.46984	0.886585
A2AB15_S43	DHX16	9.11884e-05	1.86027
A2AB15_S46	DHX16	2.01515e-06	1.42518
A2AB15_S47	DHX16	0.000127077	1.54219
A2AB15_S100	DHX16	0.00354228	1.2261
Q03518_S439	TAP1	0.219833	0.93143
A0A140TA73_S95	SNTB2	0.00244141	0.554555
A0A140TA73_S110	SNTB2	3.8147e-05	0.430904
A0A182DWH7_S266	SEPP1	0.0366492	0.65451
A0A1B0GTL5_S866		0.932281	0.968628
A0A1B0GTL5_S482	RAB11FIP5	0.578061	1.00035
A0A1B0GTL5_S307	RAB11FIP5	0.00244141	1.90505
H0YDE2_S112	PLEKHA7	0.421204	0.884276
H0YDE2_S115	PLEKHA7	0.890381	1.15139
H0YDE2_S116	PLEKHA7	0.569336	0.868852
F5GZ78_S301	PXN	0.00193024	0.61458
F5GZ78_S258	PXN	0.196388	0.825315
F5GZ78_S104	PXN	0.508766	0.926774
Q9UDY2-7_S1009	TJP2	4.97699e-06	1.83277
Q9UDY2-7_S297	TJP2	0.00022474	1.90883
Q9UDY2-7_S478	TJP2	0.678772	0.965458
Q9UDY2-7_S323	TJP2	3.45288e-07	2.1039
Q9UDY2-7_S325	TJP2	8.67061e-07	2.44828
Q9UDY2-7_S327	TJP2	3.45288e-07	2.32926
Q9UDY2-7_S472	TJP2	0.00829845	1.3798
Q9UDY2-7_S275	TJP2	0.000514496	1.64651
Q9UDY2-7_S1190	TJP2	0.0012321	1.74763
Q9UDY2-7_S446	TJP2	0.00255407	1.40708
Q9UDY2-7_S199	TJP2	5.24521e-06	1.89727
Q9UDY2-7_S201	TJP2	4.7381e-07	2.25258
Q9UDY2-7_S205	TJP2	3.18978e-08	2.38185
Q9UDY2-7_S997	TJP2	0.488708	0.861261
A0A1B0GTW6_S399		0.000488281	0.11224
A0A1B0GTW6_S1057	EPB41L1	7.62939e-05	0.480898
A0A1B0GTW6_S614		1.86265e-09	0.140085
A0A1B0GTX1_S119		0.0736847	1.18484
F5H006_S335	LRMP	1.62981e-09	0.346797
F5H006_S338	LRMP	1.04308e-07	0.301642
A0A1B0GWA1_S212	PCCA	0.00012207	0.234247
A0A1B0GUI1_S734	RALGAPA1	2.04146e-06	0.610458
A0A1B0GUI1_S740	RALGAPA1	0.00485215	0.746015
A0A1B0GUI1_S1083		0.00335693	0.593263
A0A1B0GUN5_S472	PLEKHA6	0.516761	1.33617
A0A1B0GUN5_S476	PLEKHA6	0.27221	1.38378
A0A1B0GUN5_S478	PLEKHA6	0.469727	1.38589
A0A1B0GUN5_S459	PLEKHA6	1.21836e-05	2.31669
A0A1B0GUN5_S464	PLEKHA6	0.0639648	1.24543
A0A1B0GUN5_S901	PLEKHA6	0.00515984	0.698099
A0A1B0GV05_S615	RAP1GAP2	1	1.0512
A0A1B0GV05_S650	RAP1GAP2	0.000328064	0.532096
A0A1B0GV05_S653	RAP1GAP2	0.0180664	0.725474
A0A1B0GV05_S654	RAP1GAP2	0.00427246	0.645893
A0A1B0GV45_S33	MYO18A	0.256533	0.841882
A0A1B0GV45_S37	MYO18A	0.301191	0.836157
A0A1B0GV45_S92		0.012207	0.728968
A0A1B0GV45_S211		0.392738	0.922817
A0A1B0GV45_S338		0.203613	0.726644
A0A1B0GV45_S308		8.32602e-07	0.52908
H0YHT2_S201	KIF21A	9.53674e-06	0.529467
H0YHT2_S963	KIF21A	0.00665283	0.692256
H0YHT2_S974	KIF21A	0.00758581	0.812175
A0A1B0GV57_S166	TAB2	0.0345367	0.815036
A0A1B0GV68_S546		0.00244141	4.66691
A0A1B0GV68_S427	FARP1	0.000703334	1.63495
A0A1B0GW05_S25		0.00711146	1.77769
A0A1B0GW05_S31		0.0120316	0.730819
A0A1B0GW41_S120	ING5	0.0353394	1.29617
A0A1B0GW41_S150	ING5	0.000556855	1.26003
A0A1B0GWB9_S5		4.61398e-05	0.63205
A0A1B0GWG0_S266		2.28882e-05	0.609387
R4GMM6_S8	UBE2E3	0.395994	0.988901
I3L276_S2	HMOX2	0.00152941	1.45844
I3L276_S8	HMOX2	0.000305176	1.6208
C9J299_S11	ADD2	0.719727	0.889288
A0A1W2PP02_S255	RFC1	0.0138702	1.35894
A0A1W2PRL9_S79	TCEA1	0.0969531	0.930611
A0A1X7SBZ2_S599	DDX17	0.551874	0.971403
Q9H178_S30	PFKFB3	1	1.08059
A0A1W2PR18_S25		0.083252	0.723937
E7ER60_S534	SYNJ2	0.490893	1.02897
A0A1W2PRG7_S787	FGD5	0.00957572	0.738876
J3QLT3_S11	RALBP1	0.00115967	0.818959
A0A1W2PRJ8_S7	ZDHHC23	0.0497101	0.758657
A0A1X7SC65_S16	HSPB6	9.31323e-10	0.217512
A0A286YFF2_S3		0.789838	0.690672
A0A286YEX4_S216	NFIC	1.0028e-06	0.608792
A0A286YEX4_S306	NFIC	0.0814886	0.829629
A0A286YEX4_S316	NFIC	0.026229	0.805493
A0A286YEX4_S327	NFIC	0.0031126	0.814616
A0A286YEX4_S361	NFIC	0.759288	1.01224
H0Y9X0_S208	FRYL	0.103214	0.886953
H0Y9X0_S827	FRYL	0.00012207	0.339034
A0A2Q2TH77_S111	GOLGA2	0.00683594	2.12524
Q13555-7_S394	CAMK2G	0.00927734	0.773401
A0A2R8Y2X6_S285	CCDC64B	5.4881e-05	0.568823
A0A2R8Y2X6_S310	CCDC64B	4.04892e-07	0.542247
A0A2R8Y5E8_S56	HARS2	0.392738	1.0599
A0A2R8Y5E4_S280	BCAR1	0.00559998	0.804557
A0A2R8Y4K8_S386	SAMSN1	0.846924	1.03374
A0A2R8Y4K8_S319	SAMSN1	0.00128937	1.66639
F5H777_S219	CCDC82	0.389404	0.989077
F5H777_S220	CCDC82	0.524475	0.996595
A0A2R8Y534_S395	DNAJC21	0.023674	1.48538
A0A2R8Y4T1_S1045	TNS1	0.000144958	0.446032
A0A2R8Y4T1_S1053	TNS1	0.00104523	0.617609
A0A2R8Y4T1_S1058	TNS1	5.34058e-05	0.302006
A0A2R8Y4T1_S1061	TNS1	0.000106812	0.23046
A0A2R8Y4T1_S1302	TNS1	0.0255737	0.616267
A0A2R8Y4T1_S929	TNS1	0.00427246	0.499724
A0A2R8Y4T1_S1106	TNS1	0.00152588	0.445161
A0A2R8Y4T1_S1109	TNS1	0.000854492	0.295654
A0A2R8Y4T1_S1242	TNS1	0.00341797	0.565614
A0A2R8Y4T1_S1244	TNS1	0.00201416	0.672255
A0A2R8Y4T1_S1249	TNS1	0.000190735	0.441878
A0A2R8Y4T1_S910	TNS1	0.00427246	0.89212
A0A2R8Y4T1_S767	TNS1	0.000488281	0.243397
A0A2R8Y4T1_S769	TNS1	0.000976563	0.506132
A0A2R8Y4T1_S1394	TNS1	0.00025177	0.371693
A0A2R8Y4T1_S1571	TNS1	2.28882e-05	0.380729
A0A2R8YFL3_S362	IFNGR1	0.303795	1.6796
A0A2R8Y4Z0_S105	CDK13	0.000162393	1.45878
A0A2R8Y4Z0_S163	CDK13	0.0353394	1.95652
A0A2R8Y4Z0_S120	CDK13	6.67572e-06	2.16682
A0A2R8Y4Z0_S122	CDK13	2.98023e-06	2.02943
A0A2R8Y4Z0_S140	CDK13	7.62939e-06	5.81665
A0A2R8Y4Z0_S95	CDK13	0.000478745	1.52894
A0A2R8Y4Z0_S97	CDK13	0.000162393	1.46498
Q9Y3X0_S386	CCDC9	0.0479126	0.819936
Q9Y3X0_S202	CCDC9	0.00128937	0.442556
A0A2R8Y804_S552	CTNNB1	4.42378e-09	0.387005
A0A2R8Y549_S1212	INADL	0.280087	1.14149
A0A2R8Y549_S645	INADL	2.58684e-05	1.57387
A0A2R8Y5C4_S196	TNKS1BP1	0.935399	1.07015
A0A2R8Y5C4_S260	TNKS1BP1	0.00657654	1.62222
A0A2R8Y5C4_S175	TNKS1BP1	0.00115967	0.548518
A0A2R8Y5C4_S160	TNKS1BP1	0.047259	0.710785
B5MC15_S476	CBLB	0.609459	0.957698
B5MC15_S480	CBLB	0.833373	0.987291
B5MC15_S484	CBLB	0.0424892	1.17978
B5MC15_S525	CBLB	0.0522461	1.62389
B5MC15_S529	CBLB	0.0431671	1.36243
P49815_S1449	TSC2	0.135376	0.865856
P49815_S1420	TSC2	0.000607491	0.774562
P49815_S1338	TSC2	0.155134	0.78207
A0A2R8Y5P9_S204	SHROOM3	0.00262451	0.447352
A0A2R8Y5P9_S595	SHROOM3	0.000976563	0.658227
A0A2R8Y5P9_S596	SHROOM3	1.34706e-05	0.706515
A0A2R8Y5P9_S1140	SHROOM3	6.14673e-08	0.437878
A0A2R8Y5P9_S1644	SHROOM3	0.00160027	0.541877
A0A2R8Y5P9_S735	SHROOM3	1.04904e-05	0.66735
A0A2R8Y603_S271	RPS6KA3	0.030365	1.41123
A0A2R8Y611_S400	AP3D1	0.000158151	0.642576
A0A2R8Y623_S3	RPS7	0.969727	0.990682
A0A2R8Y6F3_S48	HECW2	0.229071	1.12458
A0A2R8Y6F3_S1049	HECW2	0.240533	1.14898
Q5JS72_S191	CASK	0.32473	0.831376
Q5JS72_S192	CASK	0.898575	0.959192
O75140_S525	DEPDC5	0.000514496	0.709002
A0A2R8Y6I6_S491	DYRK1A	0.887195	1.02576
F5H029_S535	FAM65B	0.0215454	1.30438
F5H029_S538	FAM65B	0.0201569	1.26616
F8WF45_S319	TMF1	0.516761	1.04792
F8WF45_S72	TMF1	0.33766	1.0894
F8WF45_S77	TMF1	0.0126048	0.697937
F8WF45_S338	TMF1	0.561933	1.07846
F8WF45_S340	TMF1	0.499611	1.06884
F8WF45_S344	TMF1	0.839393	1.00629
F5GXF5_S1247	BPTF	0.202917	0.910041
F5GXF5_S700	BPTF	0.0159302	1.28289
F5GXF5_S2408	BPTF	0.890381	1.07967
H3BS66_S22	SMIM1	3.08454e-06	0.564174
H3BS66_S27	SMIM1	1.86265e-08	0.480341
A0A2R8Y7R9_S733	PPFIA1	0.000315627	0.734257
A0A2R8Y7R9_S737	PPFIA1	0.000666553	0.659504
A0A2R8Y7R9_S755	PPFIA1	0.141518	0.904014
A0A2R8Y7R9_S220	PPFIA1	0.00930112	0.822826
A0A2R8Y7R9_S221	PPFIA1	0.0169156	0.901662
A0A2R8Y7R9_S224	PPFIA1	0.0424048	0.9074
A0A2R8Y7R9_S226	PPFIA1	0.00696787	0.872613
P11171_S540	EPB41	0.000976563	0.480772
P11171_S542	EPB41	1.86265e-09	0.511741
A0A2R8YDI1_S1190	CUX1	0.0263309	1.20293
A0A2R8YD75_S6	SNX27	0.00262451	3.14584
A0A2R8Y880_S899	RBBP6	1.99967e-05	1.84853
A0A2R8Y880_S1664	RBBP6	0.00683594	3.44654
A0A2R8Y880_S1743	RBBP6	0.00195312	1.76376
H7C560_S732	BRAF	0.0126915	1.31735
A0A2R8YCL1_S142	GRB10	6.98492e-10	2.51736
C9JEF4_S22	HDAC6	0.0987396	1.19432
E7ER27_S3	HSD17B4	0.00146484	0.500167
A0A2R8YE63_S832	EPS8	0.469727	0.863375
A0A2R8YE63_S676	EPS8	0.34655	1.01283
A0A2R8YE63_S679	EPS8	0.030365	1.45128
A0A2R8YE63_S689	EPS8	0.469727	1.15949
Q5JS79_S154	CASK	0.469727	0.653209
Q5JS79_S159	CASK	0.212143	1.22576
A0A2R8YF49_S445	ARHGEF5	3.14713e-05	0.515853
A0A2R8YF49_S450	ARHGEF5	8.34465e-06	0.472429
A0A2R8YF49_S340	ARHGEF35	0.0887985	0.894679
A0A2R8YF49_S1126	ARHGEF5	0.644582	0.968822
A0A2R8YF49_S1011	ARHGEF5	0.266113	1.36573
A0A2R8YF49_S606	ARHGEF5	0.000475051	0.753612
A0A2R8YF49_S983	ARHGEF5	1	1.14791
A0A2R8YF49_S184	ARHGEF35	0.000556855	0.709832
A0A2R8YFR7_S184	ARHGEF5	0.0584742	0.796973
A0A2R8YH03_S434	FAM208B	0.266113	0.941143
A0A2R8YH03_S1387	FAM208B	0.89957	0.927592
A0A2U3TZJ5_S574	BCL11A	0.0957994	1.20733
A0A384DVL6_S479	NCOR2	1.52588e-05	1.90548
A0A384DVL6_S111	NCOR2	0.276855	1.22642
A0A384DVU0_S1329	PNPLA6	0.072998	1.31221
A0A384DVU0_S363	PNPLA6	0.518555	0.955927
Q14643_S1598	ITPR1	7.68341e-09	0.401008
A0A3B3IRR3_S933	FBRSL1	1.66893e-06	1.45161
A0A3B3IRR3_S1030	FBRSL1	0.302795	1.12571
A0A3B3IRT3_S137	TBC1D4	0.798706	0.955629
A0A3B3IRT3_S407	TBC1D4	0.0200018	1.99268
A0A3B3IRT3_S410	TBC1D4	3.41027e-06	2.97451
A0A3B3IRT3_S160	TBC1D4	0.0863796	1.19008
A0A3B3IRT3_S492	TBC1D4	0.000951971	1.51537
A0A3B3IRT3_S497	TBC1D4	0.000342988	2.08462
A0A3B3IRT3_S507	TBC1D4	0.109863	0.775039
A0A3B3IRT3_S510	TBC1D4	0.764353	0.921562
A0A3B3IRT3_S513	TBC1D4	0.228752	0.855889
A0A3B3ISE6_S1415	KDM5B	0.678951	1.00712
A0A3B3IS71_S249	RB1	0.00427246	2.00482
A0A3B3ISK1_S402	COPA	0.0341797	1.48286
A0A3B3ISK1_S173	COPA	6.10352e-05	3.12834
A0A3B3ISF0_S1064	LARP1B	0.0124512	5.05803
A0A3B3ISF0_S261	LARP1B	0.572177	0.921559
A0A3B3ISF0_S291	LARP1B	0.0897675	1.36612
A0A3B3ISJ3_S203	CAAP1	0.442299	1.0231
A0A3B3ISP1_S908	ANKS1A	0.0737926	1.25773
A0A3B3ISP1_S668	ANKS1A	0.0546932	1.39213
A0A3B3ISQ4_S240	EPS8L2	1.52588e-05	0.307423
A0A3B3ISU0_S665	DSC2	0.0102539	0.752665
A0A3B3ISU0_S725	DSC2	0.000208884	0.68029
Q6ZSU2_S453	DLG2	0.00146484	0.256497
A0A3B3ISZ4_S115	PCGF6	3.04952e-05	1.6503
A0A3B3ITP6_S26	MCM4	0.524475	1.36614
A0A3B3ITP6_S326	MCM4	0.0150449	2.04371
A0A3B3ITP6_S31	MCM4	0.287734	1.88848
A0A3B3ITP6_S32	MCM4	0.473334	1.42083
A0A3B3ITC2_S87	SNTB1	5.82077e-09	0.43667
A0A3B3ITC2_S219	SNTB1	0.898438	0.827948
A0A3B3ITD2_S332	TMEM57	0.00281465	1.61467
H0Y3A3_S904	DAB2IP	7.98702e-06	0.433598
J3QQU0_S59	IMPACT	0.124134	0.716458
A0A3B3ITN6_S246	PEX10	0.047259	0.816593
A0A3B3ITT1_S117	RAB12	0.000344958	0.805972
A0A3B3IUA7_S100	TRIM25	0.00256009	0.877385
A0A3B3IUB1_S725	EIF2B5	0.569336	1.01845
A0A3B3IUB1_S726	EIF2B5	0.749598	1.05176
A0A3B3IUB9_S426	BIRC6	6.3315e-05	1.47233
A0A3B3IUB9_S2812	BIRC6	0.0922852	1.15637
A0A3F2YNX0_S1905	SEC16A	0.0946045	1.18296
A0A3F2YNX0_S1149	SEC16A	0.00769043	1.35932
A0A3F2YNX0_S391	SEC16A	4.81959e-08	1.7038
A0A3F2YNX0_S1169	SEC16A	1.60539e-05	1.6667
A0A3F2YNX0_S1172	SEC16A	3.1753e-05	1.64488
A0A3F2YNX0_S1175	SEC16A	0.0646493	1.41562
A0A3F2YNY6_S970	PRPF40A	6.55651e-06	2.10855
A0A3F2YNY6_S972	PRPF40A	4.76837e-06	1.5144
A0A3F2YNY6_S975	PRPF40A	4.42192e-06	1.60193
A0A3F2YNY6_S920	PRPF40A	0.0160541	1.22277
A0A3F2YNY6_S922	PRPF40A	0.00821505	1.29598
A0A3F2YNY6_S925	PRPF40A	0.000514496	1.24616
A0A3F2YNY6_S867	PRPF40A	0.00059849	1.92911
A0A3F2YNY6_S869	PRPF40A	0.00059849	1.92911
A0A3F2YNY6_S871	PRPF40A	0.00102092	1.89977
A0A3F2YNY6_S865	PRPF40A	0.00059849	1.92911
A0A3Q5ADB5_S44	PRR12	0.990573	1.01828
A0A494BYR6_S703	KIF18B	0.000488281	1.84134
H0Y8F2_S101	TACC3	0.072998	1.19339
A0A494BZV2_S220	MPRIP	0.210857	0.872876
A0A494BZV2_S224	MPRIP	0.210857	0.872876
A0A494BZV2_S305		0.120544	1.18481
A0A494BZV2_S316		0.083252	1.18675
A0A494C1L9_S50	TYMP	0.524475	0.950677
A0A494C0B4_S123	RAD23A	0.202917	0.947363
A0A494C0Q6_S561	PARN	2.26498e-06	1.72562
A0A494C0Q6_S499	PARN	0.369217	1.17046
A0A494C0L2_S10	SART3	2.63029e-06	2.08865
D6RDA9_S134	NR3C1	0.000976563	0.308159
K7EIG1_S605	CLUH	0.104543	1.17941
A0A494C0R9_S3	LRBA	0.190094	0.750487
A0A494C0R9_S10	LRBA	0.00024128	0.747208
K7EP07_S59	TBCB	0.0479126	1.75594
A0A494C108_S177	KRI1	3.57628e-07	1.76898
A0A494C108_S142	KRI1	9.11884e-05	1.4222
A0A494C108_S100	KRI1	0.000427246	1.9336
A0A494C108_S101	KRI1	0.00117588	1.69621
A0A494C108_S103	KRI1	2.99746e-06	1.93257
A0A494C198_S32	DEK	0.000290246	1.57987
A0A494C198_S234	DEK	0.000380093	1.79223
A0A494C198_S235	DEK	4.40758e-05	1.93602
A0A494C1A5_S225	SNRNP200	0.0120316	1.95368
A0A494C1F2_S433	NUP214	8.37296e-05	1.30755
C9JXK0_S97	LBR	0.330261	0.912633
C9JXK0_S99	LBR	0.798706	1.03561
C9JXK0_S101	LBR	0.154045	1.35151
Q6ZRV2_S1147	FAM83H	0.111058	1.51564
Q6ZRV2_S716	FAM83H	0.0637207	1.30223
Q6ZRV2_S870	FAM83H	0.750927	1.06487
Q6ZRV2_S903	FAM83H	0.966447	0.990324
Q6ZRV2_S892	FAM83H	0.0637207	1.39545
Q6ZRV2_S914	FAM83H	6.84655e-05	0.755591
Q6ZRV2_S523	FAM83H	0.000244919	1.43878
Q6ZRV2_S513	FAM83H	0.00559998	2.37933
Q6ZRV2_S516	FAM83H	0.000149608	2.55064
Q6ZRV2_S1003	FAM83H	0.00960879	0.829199
Q6ZRV2_S1009	FAM83H	0.023674	1.27833
Q6ZRV2_S924	FAM83H	0.0169156	0.863638
Q6ZRV2_S925	FAM83H	0.00428456	0.832088
H7C3Y7_S1078	NBEAL2	0.171085	0.903027
H7C3Y7_S1082	NBEAL2	0.0490612	0.834332
A0A499FIZ0_S221	WDR26	0.112583	0.985084
A0A499FIZ0_S223	WDR26	0.00488281	0.762209
A0A499FJI4_S2774	MYCBP2	2.04146e-06	1.80831
A0A499FJI4_S3481	MYCBP2	0.0209961	1.66732
A0A499FJI4_S1586	MYCBP2	0.0771484	0.565313
A0A499FJI4_S2795	MYCBP2	0.0180664	1.43896
A0A499FJI4_S2801	MYCBP2	0.000236318	1.8156
D6RD33_S21	DDX41	0.238572	1.04949
A0A4V7I447_S891	APOBR	1.04308e-07	0.438104
A0A4V7I447_S930	APOBR	1.16415e-09	0.296714
A0A4V7I447_S175	APOBR	9.53674e-06	0.637479
A0A4V7I447_S162	APOBR	5.89062e-08	0.172916
A0A4V7I447_S433	APOBR	0.0102539	0.63345
A0A5E8_S352	GAS2L1	0.000152871	0.599382
A0MZ66-4_S3	KIAA1598	0.168823	0.816878
A0MZ66-4_S4	KIAA1598	0.850098	0.892288
A0MZ66-4_S473	KIAA1598	0.639694	0.975695
D6RJH4_S15	ARHGEF37	0.0166016	0.374415
A1L170_S222	C1orf226	0.000312755	0.793535
A1L170_S223	C1orf226	0.256533	1.01396
A1L390-3_S377	PLEKHG3	0.00137424	0.644665
A1L390-3_S561	PLEKHG3	0.000962615	0.575939
A1L390-3_S562	PLEKHG3	0.0136904	0.704876
A1L390-3_S1025	PLEKHG3	0.00657654	0.793381
A1L390-3_S575	PLEKHG3	0.164957	1.41398
A1L390-3_S587	PLEKHG3	0.000104904	0.584171
A2A2F0_S187	RALGAPB	0.0238543	0.784775
A2A2G5_S89	GGT7	0.0290146	0.80531
H7C5M1_S17	RBM34	0.000602316	1.42946
H7C5M1_S31	RBM34	2.32831e-10	3.40814
A2A2Y8_S85	COL17A1	0.454285	0.761716
A2A2Y8_S118	COL17A1	0.423828	0.91764
A2A2Y8_S148	COL17A1	0.749598	1.14313
A2A2Y8_S150	COL17A1	0.66168	1.05519
A2A2Y8_S174	COL17A1	0.276815	1.03972
A2AJT9-3_S100	CXorf23	0.287734	1.17242
A2AJT9-3_S15	CXorf23	2.04891e-07	2.07986
A2AJT9-3_S17	CXorf23	2.04891e-07	2.16767
A2AJT9-3_S192	CXorf23	0.91577	0.970062
A2AJT9-3_S139	CXorf23	3.18978e-08	2.09441
A2RRP1-2_S473	NBAS	0.20751	0.961199
A2RRP1-2_S475	NBAS	0.764353	0.937162
A2RRP1-2_S1817	NBAS	0.569336	0.883591
A3KFL1_S124	EXOSC2	5.32866e-05	1.70823
C9J1X0_S221	WDR91	0.00280762	0.544525
A4D2B0_S61	MBLAC1	0.556113	0.924951
A6NC57-2_S367	ANKRD62	0.00146484	1.75529
A6NC57-2_S369	ANKRD62	0.00146484	1.75529
A6NC98-4_S1227	CCDC88B	1	1.00029
A6NC98-4_S1230	CCDC88B	0.233398	1.18991
A6NCT7_S260	COL16A1	0.0538559	0.525518
A6ND36_S650	FAM83G	8.39233e-05	0.570653
A6NDA1_S16	HAUS7	3.08454e-06	1.78584
A6NDB9_S375	PALM3	0.00821505	0.642457
A6NEL2_S98	SOWAHB	0.000305176	0.629691
A6NF31_S546	OFD1	0.000419617	1.50707
A6NFI3_S10	ZNF316	0.66168	1.02694
H3BU16_S53	HN1L	0.850098	0.946776
A6NGV6_S77	ARNT	0.207764	0.918523
A6NHH0_S183	PTGES2	0.421204	0.817946
A6NHR9-2_S13	SMCHD1	0.000183105	0.608028
A6NI72_S346	NCF1B	0.00427246	1.29734
A6NI72_S349	NCF1B	0.212143	1.1825
A6NIT2_S699	PHKA1	0.000380093	1.67955
A6NIX2_S96	WTIP	0.846924	1.12214
J3QSD2_S19	NDEL1	3.8147e-05	0.491591
J3QSD2_S22	NDEL1	0.00146484	0.560618
J3QSD2_S23	NDEL1	0.000976563	0.491925
A6NKB8_S7	RNPEP	0.00836182	0.600615
A6NKD9_S246	CCDC85C	0.359131	0.898278
A6NKF1_S41	SAC3D1	0.423828	1.09843
A6NLN1_S111	PTBP1	9.08296e-06	2.075
O43768-2_S108	ENSA	0.000610352	0.359236
O43768-2_S109	ENSA	7.62939e-06	0.427274
O43768-2_S2	ENSA	2.2281e-05	3.73318
A6NN40_S666	SHROOM1	0.838194	1.00963
A6NN40_S188	SHROOM1	1	0.947492
A6NN40_S190	SHROOM1	0.17798	0.890177
A6NNK5_S557	TP53BP1	0.0538559	0.775691
A6NNK5_S270	TP53BP1	0.853638	1.00932
A6NNK5_S835	TP53BP1	0.129395	1.27471
A6NNK5_S836	TP53BP1	0.0639648	1.29489
A6NNK5_S839	TP53BP1	0.266113	1.24107
A6NNK5_S385	TP53BP1	0.000488281	1.26616
A6NNK5_S867	TP53BP1	0.00683594	1.59588
Q5JX53_S55	CPNE1	0.00012207	1.88492
H7BZ52_S48	ZSWIM8	0.303816	1.05033
H7BZ52_S53	ZSWIM8	0.00546524	1.13705
H7BZ52_S567	ZSWIM8	0.000110582	0.751014
A7KAX9_S856	ARHGAP32	3.08454e-06	0.533915
A7KAX9_S952	ARHGAP32	0.149539	0.808919
A7KAX9_S682	ARHGAP32	0.700033	1.02682
E7EPE2_S197	MDM2	0.0020453	1.30303
C9IZZ8_S41	ITGB1BP1	0.0946045	0.843252
H7BY10_S45	RPL23A	0.00671387	0.667386
A8MVU1_S286	NCF1C	0.0055418	1.88882
A8MXB7_S146	SNX24	3.79048e-06	0.612785
A8MXB7_S149	SNX24	9.98378e-07	0.570154
A9Z1X7_S747	SRRM1	0.860067	1.00698
A9Z1X7_S749	SRRM1	0.53659	1.02272
A9Z1X7_S752	SRRM1	0.201088	0.94106
A9Z1X7_S703	SRRM1	0.32473	0.959494
A9Z1X7_S704	SRRM1	0.106995	0.832029
A9Z1X7_S705	SRRM1	0.901796	1.10783
A9Z1X7_S635	SRRM1	0.33921	1.03086
A9Z1X7_S637	SRRM1	0.201088	1.06344
A9Z1X7_S684	SRRM1	0.0666647	1.24219
A9Z1X7_S445	SRRM1	0.0863796	1.11981
A9Z1X7_S447	SRRM1	4.74602e-05	1.3913
A9Z1X7_S883	SRRM1	0.00375271	1.32146
A9Z1X7_S714	SRRM1	0.0102539	1.90966
A9Z1X7_S716	SRRM1	0.0673828	1.35132
A9Z1X7_S10	SRRM1	0.0479126	1.64983
A9Z1X7_S397	SRRM1	0.891732	0.983992
A9Z1X7_S692	SRRM1	0.157134	0.789751
A9Z1X7_S694	SRRM1	0.000363648	1.27488
A9Z1X7_S409	SRRM1	1.79273e-05	1.36051
A9Z1X7_S384	SRRM1	0.42636	1.01242
A9Z1X7_S386	SRRM1	0.929769	0.978677
A9Z1X7_S388	SRRM1	0.264126	1.00198
A9Z1X7_S473	SRRM1	0.441044	1.17658
A9Z1X7_S722	SRRM1	0.0307107	1.1042
A9Z1X7_S724	SRRM1	0.0160541	1.10316
A9Z1X7_S662	SRRM1	0.896588	1.00315
A9Z1X7_S664	SRRM1	0.212143	1.14661
A9Z1X7_S569	SRRM1	0.00354228	1.11017
A9Z1X7_S571	SRRM1	0.00102527	1.12001
A9Z1X7_S558	SRRM1	0.000819258	1.26131
A9Z1X7_S560	SRRM1	0.000556855	1.26111
A9Z1X7_S592	SRRM1	0.236652	1.1211
A9Z1X7_S645	SRRM1	0.0164312	1.16194
A9Z1X7_S647	SRRM1	0.000120529	1.27935
A9Z1X7_S757	SRRM1	0.219833	0.872048
A9Z1X7_S758	SRRM1	0.473334	0.803532
A9Z1X7_S759	SRRM1	0.643142	0.934567
A9Z1X7_S761	SRRM1	0.42636	1.09185
A9Z1X7_S763	SRRM1	0.490893	0.929118
A9Z1X7_S765	SRRM1	0.188668	1.07522
A9Z1X7_S547	SRRM1	4.1008e-05	1.35537
A9Z1X7_S606	SRRM1	0.0737138	1.13358
A9Z1X7_S614	SRRM1	0.000797898	1.1948
A9Z1X7_S616	SRRM1	0.00103817	1.1752
A9Z1X7_S421	SRRM1	0.290081	1.08867
A9Z1X7_S426	SRRM1	1.62981e-08	1.96213
A9Z1X7_S625	SRRM1	0.455318	1.02691
B0QY16_S152	KIAA0930	0.0187569	0.775985
B0QY16_S164	KIAA0930	1.87904e-05	0.727805
B0QY95_S55	MIEF1	0.518555	1.04861
B0QY95_S59	MIEF1	0.128078	1.18699
B0YIW6_S534	ARCN1	0.0698929	1.16964
B1AJQ6_S142	STX12	1.99967e-05	0.647402
F5H7V1_S86	NRD1	0.73347	0.878265
F5H7V1_S94	NRD1	0.561401	1.06704
B1AKL4_S353	EIF4ENIF1	3.79048e-06	0.718871
B1AKL4_S356	EIF4ENIF1	0.0022483	0.782952
B1AKL4_S927	EIF4ENIF1	0.00285721	1.42294
S4R3W2_S54	NFIA	0.985937	0.962214
B1AKZ5_S94	PEA15	0.214076	0.874643
B1ALC0_S2	ARPC5	4.1008e-05	0.559653
B1AM27_S266	UNC13B	9.59635e-05	0.408047
B1AN62_S117	NMNAT1	0.423828	0.828626
E5RHT1_S25	PSEN2	0.855272	0.970926
H0YD59_S53	USF1	0.129395	1.20134
B1AV70_S7	YIPF6	0.00193024	0.674028
B1AVT0_S50	CLK2	0.0830636	1.20877
H3BRD5_S1299	MYO9A	0.00157928	0.621069
B3KNS5_S248	C7orf43	0.822338	0.957913
B3KNS5_S250	C7orf43	0.0922852	1.4685
H0YCM0_S111	PAK1	0.0412598	0.789723
H0YCM0_S114	PAK1	0.0268555	0.682161
G5E9X1_S488	INTS6	0.00314307	0.657038
B3KQJ8_S91	CMTM3	0.594397	1.15402
B3KQJ8_S93	CMTM3	0.877918	1.02646
B3KQJ8_S95	CMTM3	0.610933	1.15415
B3KR00_S76	STAMBPL1	0.108383	0.904603
B3KT28_S76	FAF1	0.791016	0.914322
B3KVN2_S222	FNTA	0.502123	0.974025
B3KXX3_S841	SLC12A6	0.000854492	0.570051
B3KXX3_S844	SLC12A6	0.302795	0.967092
B4DDD6_S245	DBNL	0.833373	0.943116
B4DDD6_S207	DBNL	0.0366492	1.2153
B4DEE8_S232	MGMT	0.697985	0.967191
B4DFB6_S169	DENND5A	0.00152588	0.65771
B4DFN3_S230	PKD2	0.572177	0.866425
F8VYK4_S170	ERBB3	0.00194781	0.746335
B4DJM9_S126	SARS2	0.389404	0.81558
B4DKV7_S567	EPS8L1	0.220647	1.10452
B4DKV7_S118	EPS8L1	0.357545	0.863709
B4DKV7_S612	EPS8L1	0.0887985	0.657371
B4DKV7_S481	EPS8L1	0.103214	1.50282
B4DR61_S414	SEC61A1	0.646437	1.03409
B4DR80_S4	STK24	0.369217	0.892287
B4DRN8_S242	ZDHHC20	0.855272	1.02516
B4DTR1_S778	ERBB2	0.28373	0.846625
B4DTX8_S5	PHF11	0.00064981	0.581643
B4DTX8_S17	PHF11	0.0897675	0.932671
C9JEN3_S81	TMBIM1	0.0424805	0.593515
C9JEN3_S83	TMBIM1	0.00960879	0.682058
B4DWJ1_S220	PTK2	0.00854492	2.02512
E7EU85_S324	FXR1	0.0255737	1.31466
B4DY08_S240	HNRNPC	2.38419e-06	1.78765
B4DY08_S247	HNRNPC	0.00413935	1.49461
B4DY08_S220	HNRNPC	0.0144428	1.32489
B4DY08_S225	HNRNPC	0.00800991	1.81176
B4DY08_S226	HNRNPC	0.109863	1.33208
B4DY08_S227	HNRNPC	0.023674	1.43772
B4DY08_S228	HNRNPC	0.0268555	1.27675
B4DY08_S149	HNRNPC	0.00012207	3.17305
Q8NBY1_S300	STK26	0.0307107	1.37581
Q8NBY1_S304	STK26	0.00285721	1.43824
Q8NBY1_S306	STK26	0.000426292	1.70326
Q8NBY1_S309	STK26	3.39793e-05	1.49311
B4E1E0_S418	CTPS1	0.00244141	2.42575
B4E1E0_S419	CTPS1	7.62939e-06	1.79067
B4E1Q4_S111	RIOK3	0.0268555	1.26603
B4E1Q4_S112	RIOK3	0.0268555	1.26603
B4E3T4_S14	RBPMS	0.00115967	2.3299
B5MBZ0_S906	EML4	0.167807	0.882299
B5MBZ0_S144	EML4	0.060006	0.858492
B5MBZ0_S146	EML4	0.00402326	0.851374
B5MBZ0_S138	EML4	0.838194	1.08456
B5MBZ0_S16	EML4	0.216553	0.909628
C9JRC4_S12	PPP1R7	0.00110355	1.36033
C9JRC4_S24	PPP1R7	0.154726	0.856327
C9JRC4_S27	PPP1R7	0.20751	0.79426
H7C0E9_S80	R3HDM2	0.228752	0.905018
H7C0E9_S34	R3HDM2	0.670525	1.06024
C9JWS9_S89	CBX1	0.380371	1.23074
S4R3B4_S84	SREBF1	0.072998	1.14686
S4R3B4_S86	SREBF1	0.128078	1.14304
C9JEW2_S13	SEPT10	0.00428486	0.786337
B7WPE2_S157	EML3	0.00103817	0.72074
B7WPG3_S35	HNRNPLL	0.17798	1.25123
B7WPL0_S468	RIC8B	0.00488281	1.84294
B7Z2R7_S185	ACBD5	0.119077	1.22894
B7Z2R7_S189	ACBD5	0.359878	1.23944
E9PQT1_S141	FGD4	0.431911	0.92838
B7Z7F3_S58	RANBP3	0.988813	0.959629
B7Z7F3_S32	RANBP3	0.00238866	1.21167
B7Z7F3_S33	RANBP3	0.000602316	1.24932
B7Z7F3_S40	RANBP3	0.000266716	1.22538
K7EN42_S72	NMT1	0.934082	0.918343
K7EN42_S46	NMT1	0.00341797	2.01947
F8WF16_S44	PPHLN1	0.00244141	1.47216
F8WF16_S85	PPHLN1	0.000144958	2.35401
F8WF16_S138	PPHLN1	0.000534058	1.50947
F8WF16_S141	PPHLN1	0.233398	1.11967
F8WF16_S134	PPHLN1	0.00537109	1.32343
B7ZKW8_S186	RCSD1	2.2281e-05	0.627387
B7ZKW8_S237	RCSD1	4.97699e-06	0.67776
B7ZKW8_S238	RCSD1	0.000266716	0.736281
B7ZKW8_S254	RCSD1	0.0409832	0.838018
B7ZKW8_S321	RCSD1	0.137283	0.653921
B7ZKW8_S149	RCSD1	3.93484e-08	0.36632
B7ZL14_S455	FNBP1	0.00012207	0.702617
B7ZL14_S296	FNBP1	3.45316e-05	0.58131
B7ZL14_S299	FNBP1	0.0136632	0.704689
B8ZZF5_S102	EVA1A	0.0161133	4.60643
B8ZZI9_S37	AFTPH	0.91577	0.998268
B8ZZJ0_S2	SUMO1	3.8743e-06	1.97907
B8ZZQ6_S2	PTMA	0.227642	1.23827
B8ZZQ6_S9	PTMA	0.929769	0.955311
B8ZZQ6_S10	PTMA	0.0736847	1.08975
B8ZZU6_S191	ATF2	0.000419617	0.616894
B8ZZU6_S212	ATF2	0.921809	0.832735
C9J2I0_S103	AGFG1	4.61398e-05	1.47377
B8ZZZ7_S395	SPATS2L	0.0893732	1.24529
F8WC91_S46	USP39	0.000951971	1.36023
F8WC91_S82	USP39	2.99746e-06	1.37891
B9DI82_S454	PLCH2	0.000505488	0.59902
B9ZVN9_S1429	POLR1A	6.98492e-10	2.64423
C4B7M2_S1955	SPG11	0.733398	1.023
Q9NRI2_S2	TRAX	0.0353394	0.655292
C9JUB9_S80	ZNF655	0.000514496	0.681906
C9JUB9_S12	ZNF655	0.000951774	0.754836
C9JWF0_S22	SMC4	0.00296679	1.26708
C9JWF0_S27	SMC4	0.877918	0.90843
C9JWF0_S28	SMC4	0.13489	1.04796
C9JWF0_S41	SMC4	1.82446e-05	1.60197
C9JWF0_S50	SMC4	0.733727	0.963621
C9J4C2_S83	PRKAR1B	0.850098	0.799236
C9J052_S28	TREX1	1.53296e-06	0.608629
C9J052_S122	TREX1	0.00657654	0.691883
C9J060_S87	TRIM22	0.502123	1.04497
C9J0A5_S136	RNF20	0.00355098	0.821872
C9J0A5_S138	RNF20	6.21183e-05	0.657797
C9J0A7_S169	CHMP2B	0.0265956	1.26652
C9J0I9_S364	ZC3HC1	0.0065161	0.7598
C9J0I9_S366	ZC3HC1	0.34655	1.00061
C9J0I9_S367	ZC3HC1	0.000703334	1.27904
C9J0I9_S368	ZC3HC1	0.00049448	1.46139
C9J0I9_S62	ZC3HC1	1.39661e-05	1.39078
C9J0I9_S292	ZC3HC1	0.0987396	1.36961
C9J0I9_S301	ZC3HC1	0.000427246	2.10091
C9J0I9_S311	ZC3HC1	0.0575279	1.17976
C9J0I9_S316	ZC3HC1	2.55182e-07	1.93494
C9J0I9_S327	ZC3HC1	4.39445e-06	1.4631
C9J0Y7_S12	FBXL3	0.0268555	0.701768
F8WDX9_S89	SLC4A10	1.86265e-09	0.235557
C9J2P0_S2	UBE2E1	0.266113	1.83878
C9J8Q2_S5	RSRC1	2.32831e-09	1.86074
C9J8Q2_S6	RSRC1	2.32831e-09	1.8048
C9J8Q2_S12	RSRC1	1.19209e-07	2.2918
C9J3M0_S2	UGP2	0.00896454	0.828222
M0R1Q8_S113	RCC1	4.42192e-06	1.42241
C9JZP1_S28	NCAPH	0.00231934	1.72776
C9J4C4_S9	FLCN	0.000300899	0.78863
C9J542_S53	PDLIM4	0.542528	1.07578
H7BXQ8_S45	ARMC10	1.0028e-06	1.98575
H7BXQ8_S54	ARMC10	0.454285	1.14983
E9PKT8_S5	NAP1L4	0.159985	1.11863
E9PKT8_S7	NAP1L4	0.047259	0.772588
C9J6P4_S284	ZC3HAV1	0.106995	0.713393
C9J6P4_S275	ZC3HAV1	0.392738	0.948702
C9J6Y5_S73	UBN2	4.47035e-08	1.68236
C9K098_S85	NCK1	5.34058e-05	0.592718
C9J919_S155	TOX4	0.0301514	0.706034
K7ENU0_S41	PHF12	0.00582675	1.08826
C9J9W2_S110	LASP1	0.212143	0.746231
C9JA08_S468	NMD3	7.68341e-09	1.71464
C9JDY7_S44	LAT2	0.000671387	0.524106
C9JDY7_S51	LAT2	0.000610352	0.416503
C9JA28_S11	SSR3	0.469727	1.25444
C9JAT7_S188	UBXN7	0.0522461	1.34173
C9JAW5_S11	HIGD1A	0.000488281	0.556661
C9JMQ7_S5	SLC12A9	0.146964	0.835789
C9JD84_S408	LTBP1	0.203613	1.09085
C9JZ93_S2	STAMBP	0.0691017	0.863984
C9JFK9_S115	BAG3	0.392738	0.827522
C9JFK9_S216	BAG3	0.00152588	0.58705
C9JFK9_S217	BAG3	0.0639648	0.648432
C9JFK9_S221	BAG3	0.00769043	0.524132
C9JG63_S221	SPRED2	0.682714	0.971077
C9JMI3_S100	GATAD2A	0.524475	1.0857
C9JMI3_S107	GATAD2A	0.890381	1.0857
C9JMI3_S113	GATAD2A	0.469727	0.874072
C9JMI3_S114	GATAD2A	0.339355	1.2937
C9JI98_S154	TMEM238	0.497314	1.2938
C9JI98_S124	TMEM238	0.469727	0.716336
C9JLK2_S86	APEH	0.214076	0.861752
C9JJX6_S140	ARVCF	0.969727	0.971284
C9JJX6_S280	ARVCF	0.124134	0.9568
C9JJX6_S282	ARVCF	0.00710106	0.742901
C9JJX6_S204	ARVCF	0.798706	0.947282
C9JK69_S317	NPR3	0.289667	1.19538
C9JKI3_S6	CAV1	2.32831e-10	0.193767
C9JLZ4_S254	INO80D	3.04952e-05	1.91629
C9JME2_S920	FARP1	0.0187569	1.1924
C9JME2_S925	FARP1	0.00594035	1.29365
C9JME2_S927	FARP1	0.00594035	1.47088
H0Y398_S106	ZFAND3	0.00683594	1.60111
H7C0T1_S143	C7orf50	1.62981e-09	2.32231
C9JR56_S39	SATB2	1.16415e-09	0.484352
C9JR56_S5	SATB2	0.0161133	0.580042
C9JR56_S7	SATB2	1.63913e-07	0.648833
C9JR56_S13	SATB2	4.04892e-07	0.633958
C9JRJ5_S239	LIMD1	0.569336	1.09088
C9JRJ5_S240	LIMD1	0.850098	0.931148
C9JRZ6_S50	CHCHD3	0.109863	1.25448
C9JSR2_S123	PDLIM2	1	1.04613
C9JSR2_S124	PDLIM2	0.977966	1.01373
C9JSR2_S129	PDLIM2	0.264526	1.29421
C9JSU1_S88	LRRFIP2	1.41934e-06	0.613648
C9JSU1_S92	LRRFIP2	0.00248241	0.749795
C9JSU1_S77	LRRFIP2	0.0341797	0.697027
H7BZV9_S76	ANKRD54	0.12552	1.07612
E7EWU0_S71	POR	7.62939e-06	4.65646
C9JUG3_S384	SSH3	0.00896454	0.70067
C9JUG3_S388	SSH3	0.442299	0.91919
C9JUG7_S9	CAPZA2	6.67572e-05	2.30114
C9JUL9_S11	SRRT	0.00025177	1.69121
C9JUL9_S74	SRRT	1.49012e-07	2.75351
C9JUL9_S33	SRRT	0.141518	1.66315
C9JUL9_S81	SRRT	0.00152588	1.84477
C9JV77_S139	AHSG	0.000183105	0.276683
C9JXI1_S32	FOXJ3	0.791016	1.03964
C9JXI1_S34	FOXJ3	0.17798	1.20338
C9JW96_S151	PHB	0.0771484	1.21597
C9JWJ8_S283	NFIX	0.785365	1.00626
C9JWJ8_S291	NFIX	0.865044	0.950084
C9JWJ8_S268	NFIX	0.290081	0.955125
C9JYJ6_S809	FILIP1L	0.020813	1.38601
H7C5D9_S38	LRCH4	0.083252	1.12937
H7C5D9_S46	LRCH4	0.678772	0.981125
C9JYQ9_S117	RPL22L1	0.0434537	1.28631
C9JYS5_S205	TVP23C	0.0159302	0.473961
C9JZG1_S86	EIF3B	0.550873	0.966638
C9JZG1_S78	EIF3B	0.0771484	0.721181
C9JZG1_S80	EIF3B	0.0814285	0.759506
O60716_S252	CTNND1	0.349211	0.986875
O60716_S346	CTNND1	0.791016	0.999806
O60716_S349	CTNND1	0.105626	0.724935
O60716_S352	CTNND1	0.210857	0.791179
O60716_S225	CTNND1	0.32473	1.07338
O60716_S230	CTNND1	0.000651072	1.29178
O60716_S920	CTNND1	0.00427246	0.679314
O60716_S899	CTNND1	2.86102e-06	0.464201
O60716_S288	CTNND1	0.00185858	0.839443
O60716_S861	CTNND1	9.53674e-07	0.445407
O60716_S862	CTNND1	0.000976563	0.388762
O60716_S864	CTNND1	1.68383e-06	0.53285
O60716_S868	CTNND1	3.72529e-07	0.495764
O60716_S268	CTNND1	0.887851	1.00465
O60716_S269	CTNND1	0.846236	1.01536
C9K0J5_S5	RAPH1	0.0424805	1.30066
C9K0J5_S17	RAPH1	0.0522461	1.30449
C9K0K7_S198	PRPSAP2	0.0161133	0.846457
D3YTK1_S187	BCL11B	0.0435579	1.25467
D3YTK1_S303	BCL11B	0.733398	1.10273
Q13557-8_S333	CAMK2D	0.00236749	0.785426
Q13557-8_S334	CAMK2D	0.00930309	0.759207
K7ERX9_S136	RELB	0.0424805	0.66872
D6REJ6_S47	PACRGL	4.09335e-05	1.87947
D6REC6_S71	CDK7	0.00224578	1.51803
D6R9H2_S484	VILL	0.0138702	0.729131
D6R9H2_S491	VILL	1.99967e-05	0.530174
D6R9K7_S86	RBM4	0.0522461	1.19208
D6RA71_S94	RNF4	0.701881	1.05662
D6RA71_S95	RNF4	0.932281	1.00117
D6RAF8_S80	HNRNPD	0.196388	1.2122
D6RAF8_S82	HNRNPD	0.00157928	1.46945
D6RAF8_S83	HNRNPD	7.62939e-05	1.56869
D6RAM3_S274	DOK3	0.276855	0.750916
D6RAT0_S226	RPS3A	0.00169554	1.18175
D6RAU9_S6	TRIM36	6.10352e-05	0.509604
D6RAU9_S8	TRIM36	0.000976563	0.446054
D6RB01_S466	FAM169A	0.128078	0.852571
D6RB01_S318	FAM169A	0.518555	1.04686
D6RB01_S319	FAM169A	0.25238	1.15366
D6RB01_S558	FAM169A	0.167351	1.18212
D6RB01_S559	FAM169A	0.0055418	1.75164
D6RBP0_S252	SCLT1	0.000427231	0.728125
D6RC11_S185	CLDND1	0.262122	0.88116
D6RC15_S118	SNX2	0.107383	0.710691
D6RG38_S11	DCK	0.154045	0.71002
D6RG38_S15	DCK	0.701881	0.907392
Q9UPQ0-5_S48	LIMCH1	0.846924	0.975965
Q9UPQ0-5_S72	LIMCH1	0.00347516	0.685545
Q9UPQ0-5_S74	LIMCH1	0.00821505	0.752577
Q9UPQ0-5_S58	LIMCH1	0.427021	0.922642
Q9UPQ0-5_S826	LIMCH1	0.0110065	0.775889
D6RE87_S75	TET2	0.761536	0.967663
D6REL5_S337	FAM175A	0.187622	1.20798
D6REL5_S338	FAM175A	1	1.0826
D6REM1_S35	GOLPH3	0.00428456	1.41911
D6REM1_S36	GOLPH3	0.00088339	1.40422
D6REM1_S8	GOLPH3	0.00115967	1.98239
D6REP5_S20	GRAMD3	1.75927e-06	0.352354
H0YAB3_S416	SEC31A	0.151428	0.757004
D6RF31_S14	ANK3	0.0522461	0.722664
D6RG15_S167	TWF2	0.909668	1.22162
D6RGJ2_S2	TNIP2	0.473166	0.909715
D6RIG4_S670	PCDH18	0.0247861	0.82257
D6RIG4_S557	PCDH18	0.000671387	0.699166
E7EQY4_S429	MTA3	7.62939e-06	0.503732
E1CKY7_S21	sm-M20	0.00255407	0.567289
E1CKY7_S25	sm-M20	0.00485215	0.713882
E1CKY7_S43	sm-M20	0.494802	0.872118
E1CKY7_S59	sm-M20	0.00109267	0.508322
E1P5H9_S361	SLCO4A1	8.34465e-07	3.14206
E3W994_S368	CLASP2	0.0479126	0.794927
E5RFM9_S190	TACC1	0.789838	0.967393
E5RFM9_S277	TACC1	0.638672	0.99538
E5RFM9_S27	TACC1	0.106995	0.843911
E5RGI2_S11	GDAP1	0.373506	0.845317
Q86X53_S254	ERICH1	0.000510216	1.41193
Q86X53_S238	ERICH1	3.76638e-05	1.37256
E5RHH7_S104	ARFGAP1	0.0946045	1.33231
E5RHH7_S134	ARFGAP1	0.000976563	2.12896
E5RJV7_S59	SGK3	0.0187569	0.782528
E5RJV7_S62	SGK3	0.000290246	0.652888
E5RI90_S132	C1orf198	0.0087148	0.673006
Q86UE4_S298	MTDH	0.442299	0.948965
Q86UE4_S568	MTDH	0.865044	0.966732
E7EMC7_S272	SQSTM1	2.28882e-05	1.948
E7EMW7_S307	UBR5	0.0424805	0.325605
E7EMW7_S1543	UBR5	5.9735e-06	1.37937
E7EMW7_S321	UBR5	0.00896454	1.6542
E7EMZ9_S2467	TACC2	0.0522461	0.661418
E7EMZ9_S41	TACC2	0.000976563	0.428335
E7EMZ9_S2181	TACC2	1	1.16725
E7END7_S46	RAB1A	0.934082	1.08972
E7END7_S82	RAB1A	0.0104065	0.665428
E7ENL6_S1176	COL6A3	5.62891e-06	0.355724
E7EV99_S464	ADD1	0.463135	0.833528
E7EV99_S465	ADD1	1	0.9604
E7EV99_S586	ADD1	0.00025177	0.458436
E7EV99_S355	ADD1	0.000488281	0.397929
E7EV99_S358	ADD1	7.62939e-06	0.457275
E9PEE2_S90	NCK2	0.518555	1.06963
G3V1Q4_S387	SEPT7	0.00115967	0.615011
E7EPN9_S2696	PRRC2C	4.74602e-05	2.42814
E7EPN9_S1244	PRRC2C	0.103214	1.15505
E7EPN9_S1248	PRRC2C	5.52833e-06	1.40218
E7EPN9_S1250	PRRC2C	0.000162393	1.40041
E7EPN9_S1251	PRRC2C	1.59293e-05	1.38756
E7EPN9_S869	PRRC2C	0.00296679	1.47042
H7C3L4_S116	TANK	0.623094	0.921912
E7ER71_S8	CD74	0.562075	0.791024
S4R3H4_S182	ACIN1	6.14673e-08	2.31926
S4R3H4_S185	ACIN1	1.00117e-08	2.31318
S4R3H4_S158	ACIN1	0.0462626	1.18467
S4R3H4_S780	ACIN1	0.253948	1.21328
S4R3H4_S671	ACIN1	0.473334	1.07075
S4R3H4_S652	ACIN1	2.01515e-06	0.65111
S4R3H4_S326	ACIN1	0.831726	1.05382
S4R3H4_S328	ACIN1	0.427955	0.894443
S4R3H4_S330	ACIN1	0.792159	1.04817
S4R3H4_S599	ACIN1	0.00589764	1.227
S4R3H4_S270	ACIN1	0.0013406	1.60474
S4R3H4_S150	ACIN1	0.569336	0.968805
S4R3H4_S152	ACIN1	0.599487	1.03617
S4R3H4_S946	ACIN1	0.000290246	1.29619
S4R3H4_S307	ACIN1	0.685047	1.01385
Q658Y4_S671	FAM91A1	0.421204	1.12241
E7ER77_S53	ERMP1	0.0522633	1.36806
E7ERM3_S482	AMOT	0.468292	0.995561
E7ERS3_S46	ZC3H18	0.00718904	1.42325
E7ERS3_S67	ZC3H18	0.00075932	1.29015
E7ERS3_S74	ZC3H18	0.00276632	1.39259
E7ERS3_S118	ZC3H18	0.0639648	1.70814
E7ERS3_S866	ZC3H18	0.264526	0.95774
E7ERS3_S34	ZC3H18	0.146964	0.817049
E7ERS3_S799	ZC3H18	0.000535667	1.71395
E7ERS3_S78	ZC3H18	0.000292778	1.78567
E7ERS3_S83	ZC3H18	0.028018	1.32964
E7ERS3_S95	ZC3H18	0.164184	1.07994
E7ERS3_S110	ZC3H18	0.000427231	1.43957
E7ERS3_S556	ZC3H18	0.0595074	0.847141
E7ERS3_S558	ZC3H18	0.271868	0.739616
E7ERS3_S917	ZC3H18	1.99117e-06	2.01504
E7ERS3_S876	ZC3H18	0.369217	1.29709
E7ERW7_S1197	DOCK2	0.0209961	0.474803
E7ES00_S70	AXIN2	4.96842e-05	1.82074
F8W7U3_S965	FAM21A	0.000426292	0.693802
F8W7U3_S966	FAM21A	0.318396	0.921247
E7ESK6_S151	SDC2	0.657827	0.939753
E7ESP9_S744	NEFM	7.62939e-06	0.112703
E7ESY4_S449	MTA1	4.47035e-08	0.642736
E7ET15_S67	U2SURP	0.20541	0.918655
E7ET89_S269	DTX2	0.151367	1.32326
F8W9W8_S13	SLCO2A1	0.000292778	0.4995
F8W9W8_S16	SLCO2A1	0.000197411	0.499718
E7EUF7_S199	REEP1	0.0180664	0.516185
E7EUF7_S201	REEP1	0.168823	0.513711
Q04637-9_S1245	EIF4G1	0.411982	0.964316
Q04637-9_S1216	EIF4G1	0.373725	1.09344
Q04637-9_S1603	EIF4G1	0.0105983	1.77954
Q04637-9_S1201	EIF4G1	0.0922852	0.651266
Q04637-9_S1192	EIF4G1	0.33614	1.01752
Q04637-9_S711	EIF4G1	0.0784912	0.523339
E7EUV9_S20	SLBP	1.62981e-08	2.07244
E7EUV9_S23	SLBP	1.02445e-07	2.45433
E7EV93_S470	PCM1	0.187622	0.877417
E7EV93_S572	PCM1	0.495079	1.02784
E7EV93_S576	PCM1	0.877918	0.981165
E7EV93_S65	PCM1	6.35698e-06	1.5274
E7EV93_S68	PCM1	0.108506	1.0748
E7EV93_S69	PCM1	3.9041e-05	1.32544
E7EV93_S116	PCM1	0.0209961	1.40912
E7EV93_S119	PCM1	0.00375271	1.26612
E7EVA0_S297	MAP4	0.488708	1.22249
E7EVA0_S2290	MAP4	0.258371	1.09924
E7EVA0_S2296	MAP4	0.28373	1.06533
E7EVA0_S2073	MAP4	2.28882e-05	4.08123
E7EVA0_S1932	MAP4	1.52588e-05	2.8845
E7EVA0_S2086	MAP4	0.977966	0.897269
E7EVB6_S524	DTNB	0.106995	0.776471
E7EVX2_S271	GOLGA4	0.330261	0.694669
E7EVX2_S41	GOLGA4	0.389404	1.17861
E7EW05_S548	SDAD1	1.3113e-05	1.4303
E7EWN3_S1252	SETD5	0.484606	1.05947
E7EWN3_S91	SETD5	0.00201416	1.25323
E7EX17_S207	EIF4B	0.94379	1.05142
E7EX17_S406	EIF4B	0.376475	0.894515
E7EX17_S409	EIF4B	0.369217	0.967201
E7EX17_S418	EIF4B	5.63085e-05	2.36375
E7EX17_S422	EIF4B	0.000475051	1.65198
E7EX17_S424	EIF4B	2.4799e-05	1.72849
E7EX17_S425	EIF4B	0.000475051	1.85483
E7EX17_S548	EIF4B	0.0161133	0.467788
E7EX17_S131	EIF4B	0.0479126	1.52714
E7EX17_S494	EIF4B	0.169523	0.769179
E7EX17_S500	EIF4B	0.733398	1.05329
E7EX17_S502	EIF4B	0.002086	0.811569
E7EX17_S503	EIF4B	0.000315627	1.29616
E7EX17_S509	EIF4B	7.48085e-07	1.63983
E7EX17_S340	EIF4B	0.339355	0.825292
E7EX17_S602	EIF4B	0.627664	1.07206
E7EX48_S572	NEK4	1.04075e-07	0.676136
E7EX82_S222	PHC3	0.00285721	1.31357
E7EX82_S801	PHC3	0.890381	1.06498
K7EKN6_S4	SLC14A1	0.233398	0.695798
E9PAK5_S743	DENND4B	0.000976563	0.687935
E9PAK5_S747	DENND4B	0.0208499	0.822074
E9PAT1_S37	PPP1R14D	0.000854492	0.262385
E9PBY7_S108	ZC3H11A	0.000976563	1.4953
E9PC52_S3	RBBP7	0.524475	1.08233
E9PC69_S40	MARK2	0.000488281	0.596775
E9PCT5_S26	CAV1	6.98492e-10	0.235585
P31943_S104	HNRNPH1	8.07503e-06	1.44182
E9PDC4_S70	MEIS1	0.000460107	0.428557
E9PDI4_S369	LAD1	0.473166	0.963972
E9PDI4_S370	LAD1	0.298844	0.904083
E9PDI4_S52	LAD1	0.00456063	0.529948
E9PDI4_S53	LAD1	0.069227	0.754862
E9PDI4_S399	LAD1	0.000671387	1.92845
E9PDI4_S525	LAD1	0.083252	0.575182
E9PDI4_S526	LAD1	0.000244919	0.63584
E9PDI4_S499	LAD1	0.00158328	0.62165
H7C3H3_S42	KIAA0226	0.168823	0.84539
E9PF10_S928	NUP155	0.00428486	1.24351
E9PFE2_S448	GTF2IRD1	8.32602e-07	2.37418
E9PFE2_S117	GTF2IRD1	0.380371	1.08292
E9PFE2_S118	GTF2IRD1	0.380371	1.08292
E9PFK5_S96	NOP14	2.48896e-07	1.9048
E9PFK9_S145	RABGEF1	0.000797898	0.69567
Q13427_S687	PPIG	0.00280762	1.55108
Q13427_S544	PPIG	0.0922852	1.11867
Q13427_S546	PPIG	0.0424805	1.39936
Q13427_S630	PPIG	0.000488281	2.10634
Q13427_S631	PPIG	0.000488281	2.09329
Q13427_S744	PPIG	0.00280762	1.34462
Q13427_S745	PPIG	0.00193024	1.16739
Q13427_S753	PPIG	0.00400543	1.54496
Q13427_S356	PPIG	0.135376	1.1563
Q13427_S717	PPIG	0.0124512	1.42265
Q13427_S413	PPIG	0.0161133	1.42839
Q13427_S415	PPIG	0.00657654	1.39736
E9PGA7_S260	FRMD4B	0.203613	0.720004
E9PGC8_S850	MAP1A	0.609459	0.822046
E9PGC8_S1913	MAP1A	0.00200093	0.705804
E9PGC8_S2344	MAP1A	0.921809	0.978811
E9PGG2_S239	ANHX	6.10352e-05	9.9053
E9PHH9_S204	POLR3C	7.16932e-06	1.41969
E9PHH9_S205	POLR3C	5.63085e-05	1.33569
Q9Y6G9_S207	DYNC1LI1	0.932281	1.055
E9PHV5_S641	SSFA2	0.59649	0.919534
E9PHV5_S644	SSFA2	0.761536	0.943295
E9PHV5_S316	SSFA2	0.969727	0.896956
E9PHV5_S318	SSFA2	0.0350561	0.714142
E9PHV5_S668	SSFA2	0.791016	0.817802
E9PHV5_S1112	SSFA2	0.623094	0.885506
E9PHV5_S92	SSFA2	0.00683594	1.88768
O43491-4_S16	EPB41L2	0.0161133	0.458776
O43491-4_S648	EPB41L2	0.32473	1.17866
O43491-4_S39	EPB41L2	0.330261	1.05305
E9PIE9_S35	GPSM3	0.00656762	0.762873
E9PIE9_S39	GPSM3	2.75723e-05	0.656859
E9PL60_S20	MUS81	0.767608	0.966626
E9PN66_S14	TP53I11	0.00456063	0.761836
E9PIM0_S50	CREBZF	0.0549216	1.1337
E9PIM8_S5	IFT46	7.62939e-06	1.86731
E9PIM8_S6	IFT46	7.62939e-06	1.86584
E9PPX1_S24	TRIM29	0.00131226	3.46175
E9PIR1_S466	ARHGAP27	0.0528197	1.11871
E9PIR1_S611	ARHGAP27	0.01619	0.640136
E9PIU8_S10	ECHDC1	5.32866e-05	0.532851
E9PIX0_S17	HGH1	0.030365	1.38215
E9PJN1_S343	RPS6KA4	0.760864	0.97497
E9PJN1_S347	RPS6KA4	0.198076	0.95326
E9PJN1_S738	RPS6KA4	0.839393	1.05724
E9PL53_S6	SAAL1	1.33342e-06	0.542652
E9PLB4_S97	SPERT	0.00341797	0.451396
E9PPF9_S126	MTFR1L	0.767608	0.998829
E9PPF9_S6	MTFR1L	0.000514496	1.29734
E9PPF9_S13	MTFR1L	0.212933	1.08587
E9PS47_S16	PTDSS2	0.000951971	0.676421
E9PLK4_S41	AHNAK	0.0150757	0.809946
E9PLK4_S93	AHNAK	3.8147e-05	0.375055
E9PLL0_S78	MVB12A	0.932281	0.939178
E9PLS4_S88	PEX16	0.524475	1.12754
E9PMC9_S196	C11orf30	0.562075	1.01496
E9PMG1_S535	REPS1	0.106995	0.811304
E9PMQ6_S363	HSF1	0.218219	1.05465
E9PMQ6_S303	HSF1	0.0209961	1.45535
E9PMS6_S155	LMO7	2.04891e-08	2.85265
E9PMS6_S158	LMO7	0.00836182	2.29178
E9PMS6_S1102	LMO7	2.63029e-06	1.78545
E9PMS6_S1108	LMO7	0.42636	0.956635
E9PMS6_S1183	LMO7	0.00146484	2.05141
E9PMS6_S1185	LMO7	1.28057e-08	3.22846
E9PMS6_S1187	LMO7	0.0101252	1.49424
E9PMS6_S269	LMO7	0.121088	0.852071
E9PMS6_S271	LMO7	0.000278115	0.655264
E9PMS6_S274	LMO7	5.24521e-05	0.624299
E9PMS6_S449	LMO7	0.421204	0.908736
E9PMS6_S1015	LMO7	0.00738915	1.52196
E9PMS6_S316	LMO7	0.369217	0.963326
E9PMS6_S1178	LMO7	0.000514496	1.74301
E9PNH5_S103	EIF1AD	0.318396	1.05874
E9PNH5_S107	EIF1AD	0.280087	1.09641
E9PNW1_S212	USH1C	0.00433823	1.68008
E9PP21_S159	CSRP1	0.00927734	0.589434
E9PS23_S3	CFL1	0.303795	0.897155
E9PS23_S8	CFL1	0.850098	1.00929
E9PPH6_S1368	EXPH5	9.08375e-05	0.586835
E9PPJ0_S272	SF3B2	0.119342	1.32112
E9PPJ0_S326	SF3B2	0.32422	1.12517
E9PPJ0_S327	SF3B2	0.609149	1.12667
E9PPJ0_S329	SF3B2	0.00645076	1.21449
E9PPJ0_S330	SF3B2	0.000152871	1.40792
E9PPY3_S104	RRP8	1.24797e-07	1.84212
E9PPY3_S106	RRP8	8.63802e-08	1.87242
E9PPY3_S223	RRP8	1.19209e-07	2.10378
E9PQ01_S511	PCF11	0.0771484	1.20425
E9PRM3_S141	KAT5	0.0229528	0.87629
E9PRM3_S144	KAT5	0.431911	1.05733
E9PSG0_S251	NOS1AP	1	1.13235
E9PSG0_S261	NOS1AP	0.869488	1.06247
F2Z2A4_S121	DNTTIP1	0.00502335	0.794418
F2Z2K0_S99	NSFL1C	0.972858	0.991768
H0Y4W2_S1773	TRRAP	0.00927734	0.460159
F2Z2X4_S521	XPO4	0.203613	0.928933
F2Z3H0_S47	DNAJC2	7.62939e-06	2.65032
F5H375_S68	CHFR	0.62207	0.864817
F5H375_S74	CHFR	0.488708	0.971059
F5GWT4_S1779	WNK1	0.229071	1.13849
F5GWT4_S1781	WNK1	0.490893	1.02996
F5GWT4_S1784	WNK1	0.271868	1.06736
F5GWT4_S183	WNK1	0.108383	1.19173
F5GWT4_S185	WNK1	0.236652	1.08406
F5GXU9_S308	BCKDHA	0.932281	0.969275
F5GYR0_S481	ABLIM2	0.00115967	2.03863
F5GYR0_S364	ABLIM2	0.020813	1.47668
F5GYU8_S192	TMC5	0.00488281	2.94397
F5GYU8_S143	TMC5	0.339355	1.17281
F5GYU8_S79	TMC5	2.98023e-08	3.85015
F5GYU8_S946	TMC5	0.129395	1.54789
F5GYU8_S270	TMC5	8.34465e-07	3.41002
F5GYV5_S47	ARL6IP4	0.000305176	0.284318
F5GYV5_S37	ARL6IP4	0.083252	1.38056
H0YGN0_S99	CCDC53	0.733398	1.14507
F5GZK9_S157	DCP1B	0.0922852	0.831651
F5GZR9_S2	SLC3A2	0.00012207	1.83974
H0YJ30_S257	GPHN	0.000175476	0.660823
H0YJ30_S203	GPHN	0.228752	0.926829
F5H0W5_S4	CCDC77	0.231201	0.908522
F5H168_S122	PUS1	0.00559998	1.37137
F5H168_S127	PUS1	1.41934e-06	1.95047
Q6ZU35_S873	KIAA1211	7.45058e-08	0.285732
Q6ZU35_S874	KIAA1211	4.7381e-07	0.456423
Q6ZU35_S920	KIAA1211	2.7623e-06	0.355007
Q6ZU35_S1017	KIAA1211	1.06096e-05	0.627496
F5H1T5_S195	CLIP1	0.000534058	2.2746
F5H1T5_S200	CLIP1	0.0637207	1.23991
F5H212_S698	HIVEP1	0.0247861	0.813058
F5H212_S1051	HIVEP1	0.583806	1.00168
F5H212_S2598	HIVEP1	0.0209961	0.84144
F5H3K7_S2	RAB6A	0.890381	1.00072
F5H4R1_S1251	MAP3K4	0.638672	0.978747
F5H4R1_S1252	MAP3K4	0.229071	1.09283
F5H529_S258	MDM1	0.229309	1.12097
F5H5B4_S265	STK4	0.0505856	0.780047
Q9BQE3_S439	TUBA1C	0.000144958	1.73171
F5H669_S182	CPSF7	0.154045	1.30868
F5H669_S185	CPSF7	0.00200093	0.671195
F5H669_S188	CPSF7	0.154045	0.779299
J3QS47_S218	CYB561	2.7623e-06	0.701503
J3QS47_S221	CYB561	0.0159302	0.725198
H0YKH0_S286	TLE3	0.201088	0.873339
H0YKH0_S201	TLE3	0.423828	0.882918
H0YKH0_S203	TLE3	0.846236	1.00314
H0YKH0_S217	TLE3	0.00262451	0.442242
H0YKH0_S263	TLE3	0.62207	0.92549
H0YKH0_S267	TLE3	0.62207	0.92549
G5EA44_S127	C12orf43	0.00559998	1.45677
F5H875_S118	CHMP1A	0.000510216	1.61686
F5H8H3_S255	STARD10	1.04075e-07	0.606456
F5H8H3_S260	STARD10	1.00117e-08	0.619635
F6PQP6_S192	EPN2	1.75927e-06	0.663007
F6PQP6_S195	EPN2	0.0103785	0.780545
F6PQP6_S199	EPN2	0.0412598	0.668749
F6PQP6_S173	EPN2	0.768296	0.952501
F6R8P8_S161	SGIP1	0.792159	1.00262
Q96FS4_S74	SIPA1	0.00202018	0.674542
Q96FS4_S55	SIPA1	0.00255407	0.785768
Q96FS4_S67	SIPA1	0.612006	0.926359
F6TD35_S105	DHRS4L2	0.0639648	1.61779
F6TD35_S110	DHRS4L2	0.380371	1.63311
P51531_S1572	SMARCA2	0.850098	0.93206
P51531_S1512	SMARCA2	0.0255737	0.621429
P51531_S1516	SMARCA2	0.0353394	0.623264
P51531_S1528	SMARCA2	0.0553589	0.616511
F6VGH2_S272	KIF6	3.8147e-05	0.303779
F6VGH2_S275	KIF6	6.14673e-08	0.263069
F6VGH2_S276	KIF6	6.14673e-08	0.263069
F8VPD4_S1796	CAD	7.98702e-06	1.70565
F8VQD4_S28	C12orf75	0.389404	0.881257
F8VSE7_S410	E2F7	0.846924	0.994988
F8VU11_S873	PRPF40B	0.421204	0.870043
J3KPG5_S1367	BAZ2A	0.0211271	0.658732
J3KPG5_S1740	BAZ2A	0.853638	0.730283
J3KPG5_S1753	BAZ2A	2.5183e-06	2.20828
F8W1J5_S14	DDX23	7.62939e-06	1.54587
F8W1J5_S109	DDX23	7.62939e-06	2.27759
F8WDU4_S43	CYB5RL	0.0104065	1.28997
F8WDU4_S50	CYB5RL	0.0104065	1.28997
F8VW41_S423	PACS2	4.7381e-07	0.62988
F8VWP4_S104	ARID2	0.0268555	0.790431
F8VWS0_S271	RPLP0	0.000667766	1.72651
F8VWT9_S1363	HECTD4	0.203613	0.791374
F8VWZ8_S949	ARHGAP29	0.00474548	0.718891
F8VX12_S52	SLC38A1	0.682714	0.963082
F8VXC8_S302	SMARCC2	5.63085e-05	0.805047
F8VXC8_S304	SMARCC2	0.000152871	0.830021
F8VXC8_S306	SMARCC2	0.0175467	0.916444
F8VXC8_S283	SMARCC2	0.33921	1.03903
F8VXC8_S286	SMARCC2	0.154726	0.919116
R4GNG3_S494	GIT2	0.0922852	1.26669
Q15366-2_S366	PCBP2	0.00280762	0.904143
F8W038_S96	C17orf49	0.000130653	2.08529
Q7Z674_S34	DKFZp779C2259	2.86102e-06	0.419731
Q7Z674_S37	DKFZp779C2259	6.35698e-06	0.632653
F8W6G1_S2	NRBP1	1.21836e-05	1.38048
F8W6G1_S11	NRBP1	0.469727	0.956767
F8W6I7_S298	HNRNPA1	3.05176e-05	3.28818
F8W6I7_S299	HNRNPA1	0.00025177	9.40491
F8W6I7_S300	HNRNPA1	1.62981e-09	4.79112
F8W6I7_S303	HNRNPA1	0.000120529	2.09648
F8W6I7_S4	HNRNPA1	0.000475051	1.52391
F8W6I7_S6	HNRNPA1	1.49012e-07	1.74721
F8W6I7_S199	HNRNPA1	0.00335693	2.59664
F8W6I7_S2	HNRNPA1	0.00110355	1.4923
F8W726_S116	UBAP2L	0.000671387	2.35845
F8W726_S870	UBAP2L	0.0922852	1.7493
F8W726_S478	UBAP2L	0.00152588	1.49987
F8W785_S510	GOLIM4	0.00123799	0.626774
H3BP78_S234	FANCI	6.55651e-06	3.27665
Q15811_S559	ITSN1	0.0229402	1.21017
Q15811_S904	ITSN1	0.488708	0.809306
Q15811_S315	ITSN1	0.00152588	0.589103
Q15811_S978	ITSN1	0.00488281	0.356921
F8W7U8_S687	MRE11A	0.233398	1.11056
F8W7U8_S688	MRE11A	0.030365	1.25788
F8W930_S170	IGF2BP2	0.0787293	1.42731
H0Y7R3_S1456	WNK2	9.53674e-07	0.231909
H0Y7R3_S164	WNK2	0.0113468	0.619036
F8WAE5_S501	EIF2A	2.08616e-07	1.80891
F8WAZ4_S25	GTPBP1	0.0637207	0.806394
F8WBE5_S34	TFRC	3.04952e-05	1.77299
F8WBF9_S236	NDRG3	0.670525	0.902858
F8WBF9_S238	NDRG3	0.0180664	1.46465
F8WBF9_S239	NDRG3	0.00474548	1.20324
F8WBF9_S240	NDRG3	0.00559998	1.19684
F8WBF9_S257	NDRG3	0.10484	1.24584
F8WBL2_S98	BYSL	0.0209961	1.50097
F8WD88_S17	CENPA	0.572177	0.951764
F8WD88_S19	CENPA	0.764353	0.954099
F8WDB4_S99	LRWD1	0.00248241	1.47009
F8WDB4_S101	LRWD1	0.00683594	1.71704
F8WDB4_S107	LRWD1	1.3113e-06	1.72057
F8WDN0_S3	URGCP	0.242842	0.910754
G3V2U0_S3	CFL2	0.00146484	0.267127
F8WDZ3_S2	CMTM7	0.599487	0.704055
F8WF93_S11	ALG3	0.000951971	0.662692
F8WF93_S13	ALG3	4.96842e-05	0.592418
F8WE62_S463	KDM3A	0.000305176	1.55249
F8WE91_S105	DNMT3A	0.154045	0.810889
F8WJN3_S440	CPSF6	0.000338733	1.61385
H0YER7_S279	API5	1.33342e-06	1.59131
G3V1L9_S968	TJP1	1	1.13007
G3V1L9_S1051	TJP1	0.000488281	0.793447
G3V1L9_S323	TJP1	0.00836182	1.55299
G3V1L9_S617	TJP1	0.00262451	0.615105
G3V1T9_S84	RBM7	0.000505488	0.445692
G3V1T9_S16	RBM7	0.00769043	0.479271
G3V1V1_S169	ZCRB1	0.803988	0.932198
G3V1V1_S175	ZCRB1	0.00152941	1.31533
H0YJK5_S75	AREL1	0.000488281	0.60175
H0YJK5_S85	AREL1	0.0639648	0.819481
H0YJK5_S87	AREL1	0.000488281	0.60175
G3V2D5_S70	ZFP36L1	0.0208499	1.39547
P07910_S299	HNRNPC	0.0528197	1.3046
P07910_S306	HNRNPC	0.0164067	1.67596
P07910_S260	HNRNPC	0.102337	1.28614
G3V2R1_S11	SAMD4A	0.000534058	0.494371
G3V4X8_S62	SNW1	0.00657654	0.827733
G3V4X8_S70	SNW1	0.00336456	0.794326
G3V3G9_S283	DCAF8	0.141518	1.21181
G3V3G9_S284	DCAF8	0.135376	1.2557
G3V3G9_S253	DCAF8	1	1.00232
G3V538_S2	EML1	7.62939e-05	1.66991
G3V538_S146	EML1	1.63913e-06	0.603242
G3V511_S372	LTBP2	2.38419e-06	7.12463
G3V511_S249	LTBP2	0.12084	1.24654
G3V511_S250	LTBP2	0.0491019	1.17517
G3V3Z8_S50	NUMB	0.0263309	0.905138
G3V3Z8_S294	NUMB	0.00270773	0.556965
G3V4G1_S117	NGDN	3.8147e-05	2.67164
G3V4G1_S118	NGDN	3.25963e-09	2.19094
G3V4Q5_S220	LTB4R	9.53674e-06	2.22444
G3V4Q5_S210	LTB4R	4.57466e-06	3.32604
G3V529_S39	DDX24	0.000404198	1.39318
G3V529_S50	DDX24	2.6077e-08	3.13296
G3V529_S51	DDX24	3.57628e-07	1.99325
G3V599_S1129	MIA2	0.137283	1.34548
G3V599_S1131	MIA2	0.0646493	1.34239
G3V5E1_S340	CCNK	0.000854492	1.39139
G3V5E1_S324	CCNK	0.0412598	1.1979
G3V5E1_S328	CCNK	0.00280762	1.38407
G3V5E1_S329	CCNK	5.4881e-05	1.40132
H0YJJ8_S94	EIF2B2	0.000976563	0.611633
G3V5L1_S108	MAX	0.146964	1.29058
G3V5L1_S2	MAX	0.832451	0.99073
G3V5L1_S11	MAX	0.0969531	0.942765
G3XAC6_S136	RBM39	0.258371	1.17527
G3XAC6_S334	RBM39	0.0665359	1.31779
G3XAC6_S337	RBM39	7.62939e-05	1.84479
G3XAC6_S341	RBM39	0.522614	0.952488
G3XAC6_S97	RBM39	1.86265e-08	2.47344
G3XAI2_S1690	LAMB1	0.00488281	1.4239
G3XAJ6_S163	RFTN1	0.803955	1.10632
G3XAJ6_S184	RFTN1	0.00485215	0.740863
G3XAL9_S77	SLC12A2	0.100397	1.20531
G3XAL9_S123	SLC12A2	0.160046	1.062
G3XAL9_S126	SLC12A2	0.678772	0.951847
G3XAM7_S652	CTNNA1	0.0180664	0.708575
G3XAM7_S655	CTNNA1	0.0736847	0.743855
G5E9C0_S256	SP110	0.000962615	0.496671
G5E9C0_S378	SP110	0.0268555	0.606305
G5E9C8_S1082	SOS1	0.0122857	0.858441
G5E9C8_S401	SOS1	0.000534058	0.542449
G5E9C8_S1146	SOS1	0.0424805	0.776652
G5E9Q4_S18	PRKRA	0.524475	1.16025
G5E9Y3_S1168	ARAP3	0.638672	0.967123
G5EA48_S843	SRGAP1	0.00255407	1.29447
X6RM00_S37	ERC1	0.19368	0.930106
X6RM00_S17	ERC1	0.530322	1.00987
X6RM00_S21	ERC1	0.832451	0.939298
Q14683_S956	SMC1A	0.846924	0.952256
Q14683_S957	SMC1A	0.0182343	1.40836
G9CGD6-3_S804	CNKSR3	0.00024128	0.377839
G9CGD6-3_S383	CNKSR3	0.0197396	1.28693
H0Y2V6_S281	CEP170	0.271868	0.859561
H0Y2V6_S1076	CEP170	0.00157928	1.81392
H0Y2V6_S1129	CEP170	0.62207	1.04148
H0Y2V6_S28	CEP170	0.000183105	3.38413
H0Y2V6_S594	CEP170	0.0905648	1.1029
H0Y2V6_S600	CEP170	0.00657654	1.52286
Q5JSS2_S141	SUV39H2	0.000183105	2.20718
Q5JSS2_S144	SUV39H2	0.000488281	1.85022
Q5JSS2_S148	SUV39H2	3.8147e-05	2.15223
H0Y332_S34	STXBP5	6.10352e-05	0.611571
H0Y332_S111	STXBP5	0.000144958	0.599864
H0Y360_S47	AMPD2	0.00836182	0.710073
H0Y360_S161	AMPD2	0.00427246	1.72999
H0Y390_S994	MACF1	0.00488281	1.40709
H0Y3Y9_S82	PSMD4	0.276855	1.16932
H0Y449_S363	YBX1	0.0301514	1.37588
H0Y449_S364	YBX1	0.000190735	1.56618
H0Y449_S224	YBX1	0.000144958	2.53553
H0Y449_S226	YBX1	0.00896454	1.66502
H0Y449_S215	YBX1	0.000144958	2.93129
H0Y449_S217	YBX1	0.00233459	1.82423
H0Y465_S2480	NF1	0.095096	1.37772
H0Y4R5_S351	TMEM201	0.0341797	1.27519
H0Y4Z8_S493	RABL6	0.678772	0.955777
H0Y503_S127	BZW1	0.0265956	1.14962
H0Y503_S129	BZW1	0.0279126	1.17581
H0Y507_S965	SH3PXD2A	0.0187569	0.662361
H0Y507_S347	SH3PXD2A	0.439967	1.00068
H0Y507_S348	SH3PXD2A	0.219833	0.913029
H0Y507_S474	SH3PXD2A	0.447318	1.13231
H0Y507_S571	SH3PXD2A	0.000380093	1.49914
H0Y507_S929	SH3PXD2A	0.0605652	0.904334
H0Y507_S944	SH3PXD2A	0.583806	1.00245
H0Y507_S651	SH3PXD2A	0.0618988	0.832461
H0Y555_S12	PSMF1	0.00336456	0.779592
H0Y555_S13	PSMF1	2.2281e-05	0.628942
H0Y579_S30	RAD23B	0.524475	0.92177
H0Y7H7_S1081	DOCK4	0.644582	0.97923
H0Y5J4_S161	DBNL	0.000283264	1.65195
H0Y5S9_S92	CSNK1E	0.0490612	1.3043
H0Y5S9_S66	CSNK1E	0.00038071	1.42088
H0Y613_S633	GSE1	0.154045	0.915204
H0Y613_S635	GSE1	0.154045	0.915204
H0Y626_S60	TRIM16	1.62981e-08	2.34324
H0Y6F5_S655	ZHX3	0.561933	1.13195
H0Y6N5_S7	SUN1	0.0650363	1.418
H0Y720_S622	TNRC6B	0.455318	1.07357
H0Y7Q2_S346	CCDC132	0.0209961	1.47601
H0Y7V5_S355	CCDC186	0.266113	0.78391
H0Y7V5_S358	CCDC186	0.488708	1.07286
H0Y8J2_S616	CENPC	0.0646493	1.17632
H0Y8J2_S617	CENPC	0.000607491	1.3625
H0Y8J2_S445	CENPC	0.766029	0.985554
H0Y8J2_S591	CENPC	0.000488281	1.5466
H0Y8P7_S239	FIP1L1	0.124134	1.0679
H0Y8P7_S214	FIP1L1	0.0522633	1.23017
H0Y8Z9_S237	ACAD9	0.0120316	0.541722
H0Y9Y2_S185	BOD1L1	0.100397	1.12788
H0Y9Y2_S143	BOD1L1	0.00537109	1.68012
H0Y9Y2_S63	BOD1L1	0.73347	0.917777
H0Y9Y2_S73	BOD1L1	2.01515e-06	0.728939
H0Y9Y2_S41	BOD1L1	0.30127	0.808016
H0Y9Y3_S854	SYNPO2	0.0412598	0.366764
H0Y9Y3_S858	SYNPO2	0.62207	0.722806
H0Y9Y3_S315	SYNPO2	1.79273e-05	0.305545
H0Y9Y3_S178	SYNPO2	0.00152941	0.410094
H0Y9Y3_S556	SYNPO2	0.00927734	0.390186
H0Y9Y3_S226	SYNPO2	0.0546932	0.591565
H0YA82_S79	LARP7	1	1.00491
H0YA82_S80	LARP7	0.17627	0.865544
H0YA82_S81	LARP7	0.442299	1.02598
H0YA82_S39	LARP7	0.000183105	1.38609
H0YA82_S42	LARP7	0.0268478	1.17339
H0YA82_S46	LARP7	0.00683594	1.52891
H0YAU4_S273	WWC1	0.233398	1.34981
H0YAZ2_S111	EXO1	0.000106812	2.36094
H0YB24_S370	CCAR2	0.266113	0.819086
H0YB27_S56	PIK3R1	0.339355	0.910966
H0YBC6_S132	DNM3	1.52588e-05	0.510151
H0YBC6_S136	DNM3	0.000976563	0.361886
H0YBH3_S48	HACE1	0.17627	0.569323
H0YBH3_S49	HACE1	0.17627	0.569323
H0YBH3_S54	HACE1	0.17627	0.569323
H0YBP8_S90	CHRAC1	0.0014727	1.35365
P16157-14_S1686	ANK1	0.000130653	0.466323
H0YBT1_S26	BAG4	0.16881	1.11887
H0YBW3_S157	INTS10	0.129395	0.758899
H0YBW3_S158	INTS10	0.190687	0.827916
H7C5V5_S106	MTFR1	0.0599365	1.33926
H0YC41_S8	KIAA1429	6.55651e-06	1.77441
H0YC41_S12	KIAA1429	7.1479e-08	1.3566
H0YE35_S44	RIC8A	0.207764	0.846989
H0YCR5_S261	DPH2	0.000602316	1.49748
H0YCZ0_S15	ZBTB44	0.000951971	1.19708
H0YD47_S73	SYT13	0.00960879	0.842534
H0YDD8_S79	RPLP2	0.0209961	1.51322
H0YDR5_S102	SIGIRR	0.0209961	0.75327
H0YDM2_S869	SOGA1	0.000488281	2.25026
H0YDV5_S130	MYCT1	0.000305176	0.26489
H0YE03_S360	CWF19L2	0.135528	1.09768
H0YE58_S2	EEF1D	0.0169156	1.43771
H0YFG0_S142	ATG16L2	3.93484e-08	0.568583
H0YFA4_S99	CRIP2	0.00290059	1.48149
H0YFQ2_S121	TMEM132A	0.0635565	0.783431
H0YI08_S303	MRVI1	0.000342988	0.68121
H0YI08_S306	MRVI1	0.00428486	0.521277
H0YI08_S98	MRVI1	0.00157928	0.677905
H0YI08_S103	MRVI1	0.000962615	0.714008
H0YI08_S107	MRVI1	0.00272952	0.734819
H0YI08_S111	MRVI1	0.00103817	0.763083
H0YJ41_S727	BTBD7	0.203613	0.902582
H0YJA2_S51	ZC3H14	0.0341797	1.73366
H0YK33_S4	CRTC3	0.0424805	0.6638
H0YK49_S68	ETFA	0.000854492	0.435834
H0YLG5_S46	RMDN3	0.672024	0.948845
H0YLG5_S50	RMDN3	0.66168	1.05245
H0YLH9_S139	IL16	0.276855	0.656048
H0YLH9_S226	IL16	0.000132058	0.463102
Q96QT4_S1504	TRPM7	0.00280762	0.765626
H0YLQ6_S196	CERS2	1.86265e-09	2.31654
H0YLQ6_S197	CERS2	1.86265e-09	2.30408
H0YLQ6_S189	CERS2	2.6077e-08	2.17994
H0YLX2_S321	RFX7	0.203613	1.20412
H0YM23_S1928	ANKRD17	0.00335693	0.828447
H0YM23_S1929	ANKRD17	0.00024128	0.82833
H0YM23_S1931	ANKRD17	0.137283	0.911212
H0YM74_S460	ZNF592	0.00104523	0.713727
H0YM86_S121	DCAF11	0.109863	1.22845
H0YMD3_S104	ZEB1	0.733398	1.08396
H0YMN5_S236	INO80	0.468292	1.06816
H0YMN5_S468	INO80	0.233398	0.621634
H0YNP1_S9	GLCE	0.16881	0.906832
H3BM18_S106	IFI16	0.266113	0.762056
H3BM18_S153	IFI16	0.0736847	0.750418
H3BM21_S116	ITGB3	0.569336	0.870773
H3BM38_S20	SNAP23	2.46763e-05	0.729834
H3BM38_S5	SNAP23	0.53659	0.899363
H3BM38_S110	SNAP23	0.00157964	0.651595
H3BM58_S46	VPS9D1	0.0120766	0.570932
H3BMF6_S18	USP7	0.28373	1.11124
H3BMH2_S78	RAB11A	0.373725	1.06158
H3BNI9_S18	CSNK2A2	0.00115967	1.76209
H3BQP2_S31	BCKDK	0.865044	0.941355
H3BTK3_S30	CARHSP1	0.149539	1.23903
H3BTK3_S32	CARHSP1	0.220647	0.751152
H3BTK3_S41	CARHSP1	0.256533	0.840509
H3BTK3_S17	CARHSP1	0.1286	0.876716
H3BTK3_S26	CARHSP1	0.380371	0.876838
H3BTK3_S52	CARHSP1	0.00984366	0.792264
H3BNW8_S2	TMC7	0.0263309	0.744847
H3BNW8_S5	TMC7	0.30127	0.896459
H3BPD2_S104	MTHFSD	0.000488281	0.347327
H3BPE7_S221	FUS	0.0639648	1.73551
H3BPG4_S101	CTU2	0.00110355	1.46078
H3BQQ7_S55	RSPRY1	0.00559998	1.45225
H3BQ37_S161	EDC3	0.850098	0.915852
H3BQ37_S131	EDC3	0.750927	0.960501
H3BPZ1_S89	HACD3	3.8147e-05	1.77085
H3BSW3_S4	APRT	0.96582	1.05751
H3BRT8_S76	CLK3	0.423828	1.04361
H3BQZ7_S185	HNRNPUL2-BSCL2	0.0969531	1.21196
H3BQZ7_S188	HNRNPUL2-BSCL2	0.792159	1.03197
H3BQZ7_S193	HNRNPUL2-BSCL2	0.00582675	1.29866
H3BQZ7_S161	HNRNPUL2-BSCL2	0.00696787	1.45093
H3BQZ7_S168	HNRNPUL2-BSCL2	0.100693	1.11512
H3BQZ7_S655	HNRNPUL2-BSCL2	0.00262451	0.648649
H3BRF9_S440	ZFYVE19	0.00769043	0.670743
H3BRF9_S331	ZFYVE19	1.15763e-06	0.778993
H3BRG5_S118	STARD13	0.0897675	0.785926
H3BRK9_S256	AMFR	0.000183105	0.590248
H3BRR0_S150	SPG21	0.840783	1.06711
H3BS42_S52	ZNF768	0.33921	0.91057
H3BS42_S76	ZNF768	0.473334	1.03599
H3BS42_S78	ZNF768	1	0.864358
H3BS42_S80	ZNF768	0.831726	0.919513
H3BS42_S87	ZNF768	0.0431671	1.16035
H3BS42_S101	ZNF768	5.4881e-05	0.690832
H3BS42_S108	ZNF768	0.452164	1.00521
H3BS42_S113	ZNF768	0.0771484	0.759684
H3BS42_S129	ZNF768	0.855272	1.00621
H3BS42_S94	ZNF768	0.0292838	0.814056
H3BS51_S289	SMPD3	2.68854e-05	0.495031
H3BS51_S291	SMPD3	4.71249e-07	0.435578
H3BS51_S294	SMPD3	4.76837e-06	0.317652
H3BU36_S10	GABARAPL2	0.855336	0.995204
H3BSS6_S1048	ZNF106	0.00930112	1.17343
H3BSS6_S1049	ZNF106	0.000206071	1.20175
H3BT31_S162	IRF8	0.0065161	0.671947
H3BT31_S164	IRF8	0.0327209	0.849111
H3BT71_S208	RBMX	3.8147e-05	1.98043
H3BTQ3_S225	SLC19A1	0.0175467	1.87647
H3BTQ3_S5	SLC19A1	0.00800991	0.772232
H3BUF6_S306	ATXN2L	0.000610352	1.32241
H3BUF6_S111	ATXN2L	0.00146484	1.40669
H3BUF6_S335	ATXN2L	0.524475	1.22729
H3BUF6_S339	ATXN2L	0.00128937	1.61503
H3BUF6_S686	ATXN2L	0.421204	1.04471
H3BUF6_S690	ATXN2L	0.395994	1.05261
H3BUV2_S5	NTHL1	0.488708	1.0818
H3BVG0_S767	NUP93	9.53674e-07	2.24428
H3BVG0_S52	NUP93	0.0182343	1.35436
H7BXR3_S608	SORBS2	0.000534058	0.580242
H7BXR3_S304	SORBS2	0.00244141	0.373302
H7BXR3_S306	SORBS2	1.52588e-05	0.341804
H7BXR3_S377	SORBS2	6.10352e-05	0.243447
H7BXR3_S412	SORBS2	0.000488281	0.332146
H7BXR3_S416	SORBS2	2.28882e-05	0.160651
H7BXR3_S417	SORBS2	1.52588e-05	0.387488
H7BXR3_S420	SORBS2	1.52588e-05	0.256473
H7BXY3_S198	DHX30	3.08454e-06	0.698437
H7BXZ5_S2365	KALRN	0.971726	1.08698
H7BY64_S128	PRAP1	0.442299	1.23031
H7BYP4_S155	SP140L	0.121088	1.1431
H7BYP9_S251	MCF2L	0.524475	1.03159
H7BYP9_S220	MCF2L	7.16932e-06	0.505968
J3KTI4_S53	ZNF521	0.0736847	0.892145
H7BYY1_S51	TPM1	1.52588e-05	0.526428
H7BYY1_S216	TPM1	0.447318	1.19339
H7C0N4_S127	SF1	0.0341797	1.21479
H7C0Q0_S20	PLEKHA3	0.638672	0.91047
H7C113_S141	ATP11C	0.036435	0.77385
H7C113_S159	ATP11C	0.0160541	0.662553
[truncated: 5,624 more rows]
