# Supplementary material for: Proteogenomic Characterization Reveals Metabolic Vulnerabilities and Aberrant Phosphorylation in Colorectal Metastasis to Liver
Source: Adv Sci (Weinh). 2025 Nov 6;13(4):e11744. doi: 10.1002/advs.202511744 (PMC12822478; doi:10.1002/advs.202511744)
Supplement: Supplementary file 5 — Supplemental Table 4 [file ADVS-13-e11744-s002.xls]

## Sheet: Description
Supplementary Table 4. The list of LM enriched protein set and T enriched protein set. Compared with the original version, concise version was performed with more filter criteria.

## Sheet: original version
LM enriched protein set	T enriched protein set
A1CF	ALDH1A3
ABAT	ARFGAP1
ABHD17C	ARGLU1
ACAA1	ATXN2L
ACOT13	C19orf43
ACOX2	C19orf53
ACOXL	C1orf131
ACSL1	CALU
ACSL5	CAPRIN1
ACSM2B	CASC3
ACSS3	CCDC12
ADH4	CDK2AP1
AEBP1	CFDP1
AGMAT	CHCHD4
AGXT	CNN2
AGXT2	CNN3
AK4	COA7
ALDH4A1	COL12A1
ALDH5A1	COL8A1
ALDH8A1	CRTAP
ALDOB	CTSK
ALDOC	CTTN
APMAP	DDX5
APOL1	DNAJB6
APOM	DTD1
APRT	DTX3L
ARG1	DUOX2
ARHGAP26	EIF4B
ASGR1	ENAH
ASGR2	FADS2
ASS1	FAM192A
ATG4B	FAM195B
BAAT	FBLN1
BCAT1	FILIP1L
BPHL	FKBP10
BRMS1	FKBP7
BSPRY	FSTL1
BST1	FUT8
C1R	GGCT
C1S	HNRNPAB
C2	HSP90AB4P
C4B	IKBIP
C4BPA	ING1
C4BPB	IQGAP3
C5	KHSRP
C6	KNOP1
C8A	LAD1
C8B	LCN2
C8G	LEPRE1
C9	LEPREL2
CA9	LOXL1
CCDC80	LRRC59
CCK	MAP7
CCL18	MARCKSL1
CCNY	MCFD2
CD9	MED12L
CDA	MED18
CEACAM1	MFAP2
CENPV	MINA
CFHR1	MKI67
CFHR2	MMP2
CFHR5	MRPL35
CFI	MXRA5
CFP	NOLC1
CLPP	NOP16
CLSTN1	NSRP1
COMT	NUCKS1
CPB2	NUFIP2
CPS1	PDAP1
CTSB	PDCD5
CWF19L2	PDZK1IP1
CYP27A1	PI3
CYP2C9	PML
CYP2E1	PNISR
CYP3A4	POC1B-GALNT4
CYP4A11	POLR1D
CYP4F11	PPAN
CYP4F2	PPIC
CYP4F3	PRKRIP1
DCXR	QRICH1
DECR2	RBBP6
DHTKD1	RBM3
DNAJB9	RBMS1
DPYS	RPS10
DYRK1A	RPS28
ECHS1	RRM2
ECM1	RRP15
EEPD1	RRP36
EFNA1	RRS1
EHD3	RUNDC1
ENO3	S100A6
ENPEP	SAFB
EPS8	SEL1L3
EPS8L3	SERBP1
ETFA	SFRP4
ETFB	SLC35A2
F10	SNRPA
F5	SNRPC
F9	SRRM2
FBP1	SRSF6
FBP2	STMN1
FCER1G	STMN2
FCGR2C	TAF15
FCGR3A	TCEAL4
FDX1	TCOF1
FGA	TGOLN2
FGB	THRAP3
FGG	TMA7
FMO3	TMEM165
FMOD	TPM4
FRK	TPX2
FTCD	TXNL4A
FTH1	UBA52
FTL	WDR12
GALE	ZC3H4
GALK1	ZC3H7B
GBE1	ZFX
GDA	ZMAT2
GGH	ZMPSTE24
GGT1	ZNF320
GNPTG
GPX1
GPX4
GRHPR
GSTO1
H6PD
HABP2
HAO1
HCK
HDDC3
HGD
HIBADH
HK3
HMCN1
HRSP12
HSD11B1
HSD17B13
HSD17B4
HSD17B6
HSDL2
IGF2
IL1RAP
INHBE
ITGA2
ITGAM
ITGAX
ITGB2
ITIH1
ITIH3
KCNAB2
KHK
KYNU
LAMA3
LAMC2
LAP3
LBP
LFNG
LGALS3BP
MAT1A
MEGF6
METRNL
METTL7B
MIS12
MLYCD
MMP12
MPP5
MSLN
MST1
MTHFD1
MTHFS
MTTP
MYO1F
NADK2
NCF2
NDRG1
NDUFAF6
NGEF
NIPSNAP1
NT5E
PALD1
PAN2
PAXIP1
PC
PDXK
PDZK1
PFKL
PGLYRP2
PHGDH
PHYH
PHYHD1
PIPOX
PKLR
PLEK
PLEKHA2
PLG
POLD2
PON3
POR
PPL
PRG4
PROC
PROM1
PROS1
PRSS8
PTPRJ
PTTG1IP
PYGL
PYROXD1
PZP
QDPR
RAP2C
RBP1
RIN3
RPP38
S100A2
SDCBP
SDCBP2
SEC14L2
SERPINA10
SERPINA4
SERPINF1
SKAP2
SLC27A2
SLC2A2
SLC2A3
SLC2A5
SLC37A4
SNX14
SULT2A1
SYK
TANGO6
THBS2
THEMIS2
TLR2
TMEM55B
TMEM68
TMLHE
TMPRSS2
TSPAN1
TUBB8
UGT2B4
UPP1
VDAC3
VTN
WDR4

## Sheet: concise version
LM enriched protein set	T enriched protein set
A1CF	ALDH1A3
ABAT	ARFGAP1
ACAA1	ARGLU1
ACOT13	ATXN2L
ACOX2	C19orf43
ACOXL	C19orf53
ACSL1	CALU
ACSL5	CAPRIN1
ACSS3	CASC3
ADH4	CCDC12
AEBP1	CDK2AP1
AGMAT	CFDP1
AGXT	CNN2
AK4	CNN3
AKR1C4	COA7
ALDH4A1	COL12A1
ALDH5A1	COL8A1
ALDOB	CRTAP
ALDOC	CTTN
APMAP	DDX5
APOL1	DTD1
APOM	DTX3L
APRT	DUOX2
ARG1	EIF4B
ARHGAP26	ENAH
ASS1	FAM192A
BCAT1	FBLN1
BPHL	FILIP1L
BSPRY	FKBP10
BST1	FKBP7
C1R	FSTL1
C1S	FUT8
C2	GGCT
C4B	HNRNPAB
C4BPA	HSP90AB4P
C4BPB	IKBIP
C5	IQGAP3
C6	KHSRP
C8A	LAD1
C8B	LCN2
C8G	LEPRE1
C9	LEPREL2
CCDC80	LRRC59
CCK	MAP7
CCL18	MARCKSL1
CCNY	MCFD2
CD9	MED12L
CDA	MFAP2
CEACAM1	MINA
CENPV	MKI67
CFHR1	MMP2
CFHR2	MXRA5
CFHR5	NOLC1
CFI	NUCKS1
CFP	NUFIP2
CLPP	PDAP1
CLSTN1	PDCD5
COL10A1	PDZK1IP1
COMT	PI3
CPB2	PML
CPS1	PNISR
CTSB	POC1B-GALNT4
CYP27A1	PPAN
CYP2C9	PPIC
CYP2E1	QRICH1
CYP4F3	RBBP6
DCXR	RBM3
DECR2	RPS10
DHTKD1	RPS28
DNAJB9	RRM2
ECHS1	RRP15
ECM1	RRP36
EEPD1	RRS1
EFNA1	S100A6
ENO3	SAFB
ENPEP	SERBP1
EPS8	SLC35A2
EPS8L3	SNRPA
ETFA	SNRPC
ETFB	SRRM2
F10	SRSF6
F5	STMN1
F9	STMN2
FBP1	TAF15
FBP2	TCOF1
FCER1G	TGOLN2
FCGR3A	THRAP3
FDX1	TMA7
FGA	TMEM165
FGB	TPM4
FGG	TPX2
FMO3	UBA52
FMOD	WDR12
FRK	ZC3H4
FTCD	ZMAT2
FTH1	ZMPSTE24
FTL
GALE
GALK1
GBE1
GDA
GGH
GGT1
GPRC5C
GPX1
GPX4
GRHPR
GSTO1
H6PD
HABP2
HAO1
HCK
HDDC3
HGD
HIBADH
HK3
HMCN1
HPD
HRSP12
HSD17B4
HSDL2
ITGA2
ITGAM
ITGAX
ITGB2
ITIH1
ITIH3
KCNAB2
KDM3A
KHK
LAMA3
LAMC2
LAP3
LBP
LFNG
LGALS3BP
MAT1A
METTL7B
MFI2
MLYCD
MMP12
MST1
MTHFD1
MTHFS
MYO1F
NADK2
NCF2
NDRG1
NIPSNAP1
NPL
NT5E
PALD1
PC
PDXK
PDZK1
PFKL
PGLYRP2
PHGDH
PHYH
PKLR
PLEK
PLEKHA2
PLG
POLD2
PON3
POR
PPL
PRG4
PROM1
PROS1
PRSS8
PTPRJ
PTTG1IP
PYGL
QDPR
RAP2C
RBP1
SCEL
SDCBP
SDCBP2
SEPP1
SERPINA10
SERPINA4
SERPINF1
SLC27A2
SLC27A5
SLC2A3
SLC37A4
SULT2A1
SYK
THBS2
TMEM68
TMLHE
TMPRSS2
TSPAN1
TUBB8
UPP1
VDAC3
VTN
WDR4
