# Supplementary material for: Proteogenomic Characterization Reveals Metabolic Vulnerabilities and Aberrant Phosphorylation in Colorectal Metastasis to Liver
Source: Adv Sci (Weinh). 2025 Nov 6;13(4):e11744. doi: 10.1002/advs.202511744 (PMC12822478; doi:10.1002/advs.202511744)
Supplement: Supplementary file 6 — Supplemental Table 5 [file ADVS-13-e11744-s007.xls]

## Sheet: Description
Supplementary Table 5. Identification of crucial phosphosites involved in CRLM. Table S5A: The potentially functional phosphosites (functional score > 0.5) that differentially expressed between LM and T samples. Table S5B: Five upregulated and three downregulated phosphosites with high functional score and prognostic relevance.

## Sheet: S5A
The potentially functional phosphosites (functional score > 0.5) that differentially expressed between LM and T samples.
Phosphosite	P value (LM/T)	FC (LM/T)
ABLIM3_S372	3.65973e-05	1.6657
ABLIM3_S373	4.97699e-06	2.08113
ARVCF_S282	0.0055418	1.50053
BAIAP2L2_T297	0.000418397	2.07323
C5AR1_S327	5.63085e-05	3.39576
CALD1_S202	0.00248241	0.443186
CAMK2D_T287	0.0120766	0.515695
CAP1_S34	0.0046127	0.577165
CAV1_S6	1.14485e-05	0.4907
CBR1_S151	0.0341797	1.94653
CENPA_T21	0.0215712	0.653403
CFL1_S3	2.2281e-05	2.22933
CHAMP1_S436	6.28661e-05	0.59096
DDR1_Y796	0.00146484	2.74516
DMTN_S26	0.00335693	1.58782
DNAJC2_S47	0.020813	0.606951
EPHA2_Y772	0.00671387	1.61404
EPS8_S659	0.000305176	1.73489
FCER1G_S69	0.000188814	1.8675
FTH1_S179	0.0140057	1.60631
FYN_Y420	0.0255737	1.53459
GJA1_S296	0.0341797	0.564684
GSTA2_S202	0.000664145	4.58391
IKZF1_S63	0.00711146	0.606165
IRS1_S330	0.00168698	1.64435
LMNA_S390	3.39793e-05	0.63763
LMNA_S392	0.000188814	0.641019
LZTS2_S301	0.00537109	0.537681
MAP1B_T1788	0.000107646	1.8748
MAPT_S721	0.00269635	0.430948
MCM3_T674	0.0178161	0.647007
MCM3_S681	0.011631	0.655275
MTDH_S568	0.0482788	1.66514
NDRG1_S326	0.000312755	1.76057
NDRG1_T328	0.00618753	1.70388
NDRG1_S330	5.62891e-06	2.10785
NUCKS1_S181	0.0157804	0.468507
OCLN_S369	0.00488281	1.5491
OSBPL10_S64	0.0384903	1.63106
PCYT1A_S319	0.0020453	0.569494
PDE3A_S312	0.0136719	0.619078
PDLIM2_S129	4.61398e-05	1.50286
PGRMC1_S57	0.000315627	1.90353
PGRMC1_T74	0.00582675	1.60791
PGRMC2_S104	0.004879	2.81224
PKP3_S95	0.0163332	1.76006
PLA2G4A_S437	0.000353813	0.515935
PPP1R14C_S33	0.0147586	0.599343
PRDX6_T44	0.00012207	1.84172
PRKAA1_T490	0.0301514	0.515324
PRKAR2B_S114	4.39445e-06	0.549162
PRPF4B_S387	0.00533044	0.656603
PSMA5_S16	0.00113155	1.75977
PTK6_Y447	0.00126171	0.360628
RAP1B_S39	0.00201416	2.60629
SERPINC1_S68	0.000120529	2.05631
SIRT1_S14	0.0291313	0.634302
SLC16A1_S483	0.0482788	1.53955
SLC16A1_S498	0.00501261	1.68381
SNTB1_S87	1.28294e-05	1.76481
SNTB2_S110	2.93599e-07	0.615493
SRRM2_S1320	0.000729602	0.630957
SRSF10_S129	0.000976563	0.664268
SRSF7_S192	0.00332133	1.68366
TMPO_S184	0.0412598	0.554189
TRIM2_S440	0.00335693	0.533277
UBE2E3_S8	1.43596e-05	0.622084
VIM_S10	0.00481069	1.55166
VIM_S430	0.0211271	0.575994
VIM_S51	0.00800991	1.53114
VIM_S9	0.0104065	1.63718

## Sheet: S5B
Five upregulated and three downregulated phosphosites with high functional score and prognostic relevance.
Phosphosite	P value (LM/T)	FC (LM/T)	functional score	LogRank pvalue	High DeathRate	Low DeathRate
ABLIM3_S373	4.97699e-06	2.08113	0.702946	0.0471818	0.368421	0.214286
CHAMP1_S436	6.28661e-05	0.59096	0.541596	0.0305229	0.296296	0.666667
MCM3_T674	0.0178161	0.647007	0.645707	0.00805327	0.222222	0.666667
NDRG1_S330	5.62891e-06	2.10785	0.80076	0.0291783	0.416667	0
PDLIM2_S129	4.61398e-05	1.50286	0.644042	0.0140806	0.368421	0.214286
SLC16A1_S498	0.00501261	1.68381	0.571235	0.0207531	0.5	0.1875
SNTB1_S87	1.28294e-05	1.76481	0.553158	0.0408187	0.266667	0.666667
UBE2E3_S8	1.43596e-05	0.622084	0.556244	0.0443143	0.416667	0.238095
