# Supplementary material for: Proteogenomic Characterization Reveals Metabolic Vulnerabilities and Aberrant Phosphorylation in Colorectal Metastasis to Liver
Source: Adv Sci (Weinh). 2025 Nov 6;13(4):e11744. doi: 10.1002/advs.202511744 (PMC12822478; doi:10.1002/advs.202511744)
Supplement: Supplementary file 7 — Supplemental Table 6 [file ADVS-13-e11744-s008.xls]

## Sheet: Description
Supplementary Table 6. The protein expression levels of splicing-related factors were significantly changed in C1 or C2 subtype.

## Sheet: Sheet1
The protein expression levels of splicing-related factors were significantly changed in C1 or C2 subtype.
Gene name	P value	Median_FC (C1/C2)
NAB2	0.0452208	1.36515
SETD1A	0.0430893	1.25568
NHP2L1	0.0031305	0.831476
KIAA1429	0.0205013	0.830545
DIS3	0.0149442	0.825212
RBM39	0.0305294	0.821396
HNRNPU	0.0134029	0.816182
PRPF8	0.00462698	0.816126
ESRP1	0.0484717	0.811124
HNRNPA0	0.0404732	0.80982
SNRPD3	0.0277036	0.809204
THOC7	0.0122329	0.799055
DHX9	0.00116154	0.798139
NCBP1	0.0184822	0.797382
CWC22	0.0116146	0.795244
SNRPD1	0.0305294	0.790993
PRMT1	0.00956481	0.787149
DHX15	0.00851597	0.767723
SNIP1	0.038787	0.724529
