# Supplementary material for: Proteogenomic Characterization Reveals Metabolic Vulnerabilities and Aberrant Phosphorylation in Colorectal Metastasis to Liver
Source: Adv Sci (Weinh). 2025 Nov 6;13(4):e11744. doi: 10.1002/advs.202511744 (PMC12822478; doi:10.1002/advs.202511744)
Supplement: Supplementary file 8 — Supplemental Table 7 [file ADVS-13-e11744-s001.xls]

## Sheet: Description
Supplementary Table 7. The list of potential subtype-specific prognostic proteins or phosphosites. Table S7A: Subtype-specific prognostic proteins. Table S7B: Subtype-specific prognostic phosphosites.

## Sheet: S7A
Gene	P value (LM_C1/T_C1)	FC (LM_C1/T_C1)	P value (LM_C1/N_C1)	FC (LM_C1/N_C1)	P value (LM_C1/LM_C2)	FC (LM_C1/LM_C2)	P value (LM_C1/T_C2)	FC (LM_C1/T_C2)	P value (LM_C1/N_C2)	FC (LM_C1/N_C2)	logRank P value	High DeathRate	Low DeathRate
A1CF	0.000488281	1.43742	0.00195312	1.37313	0.00407071	1.27292	0.000155626	1.48783	3.64728e-09	1.52502	0.0261435	0.258065	0.666667
ACAA1	0.000488281	2.03923	0.000976562	2.08665	6.92983e-08	1.89254	7.29456e-09	2.02181	3.64728e-09	1.95056	0.0138693	0.538462	0.142857
ACSS3	0.000488281	3.16468	0.00195312	2.86743	2.40929e-06	3.2579	1.05052e-05	3.54289	1.23122e-06	2.98429	0.00892884	0.363636	0.1
ACTN1	0.00927734	1.41531	0.000976562	1.51299	0.000998271	1.24173	0.000529964	1.24485	6.92983e-08	1.53093	0.000298089	0.8	0.206897
AGXT	0.000488281	6.06432	0.000976562	6.28923	2.6573e-07	5.30153	3.54307e-08	7.58457	3.54307e-08	5.0956	0.00187481	0.444444	0.0714286
ALDH2	0.000976563	1.4863	0.0322266	1.48192	0.00524848	1.9501	0.00156059	2.02183	0.00207618	2.00217	0.00427801	0.222222	0.571429
ALDOB	0.000488281	7.02465	0.000976562	5.80382	7.29456e-09	7.61699	3.64728e-09	11.8339	3.64728e-09	13.6958	0.0192792	0.5	0.15
ALPL	0.00244141	2.95366	0.0136719	1.95922	4.69953e-05	2.76936	0.000335047	2.59397	0.000592869	2.05024	0.0168516	0.4375	0.133333
C19orf66	0.00488281	1.43706	0.0136719	1.41807	2.44988e-05	1.89579	0.00524848	1.46375	0.00156059	1.28548	0.0314913	0.5	0.230769
CPS1	0.000488281	8.5204	0.000976562	10.0165	7.29456e-09	12.5574	3.64728e-09	25.1109	3.64728e-09	23.6406	0.0495295	0.4375	0.166667
CRYZ	0.00683594	1.50887	0.00195312	1.40931	0.000187291	1.78694	7.33832e-06	1.94359	0.000319626	1.52393	0.0140471	0.75	0.233333
CTH	0.00341797	1.77181	0.0185547	1.53577	1.94728e-05	1.76999	7.11219e-07	1.95709	0.0250994	1.29228	0.035774	0.5	0.181818
CTSB	0.000488281	1.39618	0.000976562	1.55881	0.000529964	1.42031	0.000155626	1.89069	2.46921e-06	1.70198	0.000843278	0.545455	0.173913
CTSD	0.000976563	2.18721	0.00195312	1.59718	2.44988e-05	1.89053	1.94728e-05	2.17698	5.82215e-05	1.5777	0.00551885	0.421053	0.133333
CYP4F3	0.000488281	1.98122	0.00292969	1.82724	0.010723	2.1361	0.000187291	2.52819	5.82215e-05	2.49476	2.03408e-05	0.233333	0.75
DECR2	0.0268555	1.25285	0.00195312	1.66004	0.0484717	1.32756	0.000623459	1.46776	7.14429e-05	1.5665	0.0325464	0.375	0.1
ECHDC3	0.000488281	2.41114	0.0136719	1.74506	3.73883e-05	2.78292	2.40929e-06	2.81529	7.42273e-05	2.25436	0.0371257	0.333333	0.125
EHHADH	0.000976563	2.13335	0.000976562	1.72255	1.64128e-07	2.2553	5.06972e-07	2.76001	1.09418e-07	1.98601	0.0247815	0.545455	0.173913
FAH	0.000976563	2.49684	0.00195312	1.969	2.44368e-07	2.66144	4.37673e-08	2.59184	1.84188e-06	2.12026	0.0289365	0.380952	0.153846
FBP2	0.000488281	3.02056	0.000976562	2.65432	0.000592869	2.03163	1.70067e-07	2.77736	9.9206e-08	2.53049	0.0277613	0.75	0.259259
FDX1	0.000488281	1.56589	0.00292969	1.36199	3.81323e-05	1.96047	4.32567e-06	2.02614	0.000187291	1.68037	0.0169274	0.6	0.241379
FTCD	0.000488281	5.63208	0.000976562	4.12041	4.37673e-08	4.80663	3.64728e-09	10.0942	1.35679e-06	9.57999	0.00333687	0.5	0.111111
GATM	0.000488281	6.70708	0.000976562	4.21009	1.64128e-07	5.9244	3.64728e-09	8.30009	3.64728e-09	4.94679	0.0325607	0.4375	0.166667
GLUL	0.000976563	2.03362	0.000976562	2.18827	3.81323e-05	1.75421	4.32567e-06	1.8415	3.64728e-09	2.54599	0.0477635	0.470588	0.117647
GLYCTK	0.00195312	2.2701	0.00390625	1.97577	3.02127e-06	2.353	4.50936e-08	2.42431	3.15655e-07	2.13691	0.0145656	0.4375	0.133333
GPD1	0.000976563	2.02726	0.0419922	1.97555	1.64128e-07	2.16868	1.54061e-05	2.01602	0.000319626	1.98697	0.00493547	0.375	0.1
GSTA1	0.000488281	7.38781	0.000976562	4.88594	3.53786e-07	3.96058	4.37673e-08	6.79801	3.53786e-07	3.45355	0.0353592	0.545455	0.173913
GSTO1	0.000488281	1.42214	0.000976562	1.52563	0.000155626	1.27706	1.64128e-07	1.48331	3.64728e-09	1.6009	0.0144487	0.8	0.206897
KHK	0.000488281	3.4708	0.0136719	2.71933	0.000155626	2.14039	7.33832e-06	2.98239	7.33832e-06	2.82886	0.034837	0.5	0.111111
L3HYPDH	0.0273438	1.33898	0.0390625	1.21142	0.000273763	1.41122	0.00110493	1.22481	0.00222907	1.28671	0.0265144	0.470588	0.0714286
LACTB2	0.00927734	1.41329	0.000976562	1.65557	0.00207618	1.4437	0.00462698	1.31776	1.45891e-08	1.62514	0.0448878	0.5	0.230769
LAP3	0.000488281	1.55716	0.00292969	1.25394	0.0031305	1.22996	9.46104e-06	1.56305	2.44988e-05	1.63844	0.00242544	0.75	0.233333
OTC	0.000976563	4.93436	0.00195312	3.66768	6.92983e-08	7.88919	2.44368e-07	9.67769	2.44368e-07	5.77489	0.00932269	0.470588	0.117647
P4HB	0.012207	1.35278	0.00292969	1.39031	4.32567e-06	1.61144	9.46104e-06	1.38405	2.46921e-06	1.43706	0.0368446	0.4	0.142857
PC	0.000488281	2.95763	0.000976562	3.2386	1.09418e-07	3.08183	4.37673e-08	3.78956	3.64728e-09	3.51586	0.031253	0.470588	0.117647
POR	0.00488281	1.49542	0.000976562	1.64928	5.06972e-07	1.39885	1.09418e-07	1.56674	3.64728e-09	1.76531	0.00873422	0.444444	0.125
PPL	0.00488281	1.43984	0.000976562	1.45506	0.0134029	1.34097	0.00357359	1.53758	0.00156059	1.52265	0.00411546	0.434783	0
PTGR1	0.000976563	2.01587	0.0322266	1.60874	8.73304e-05	1.95183	1.35679e-06	2.52862	0.00116154	1.78886	0.0127251	0.266667	0.5
PYGL	0.000976563	2.19474	0.00683594	1.90441	0.00357359	1.94899	8.73304e-05	1.90824	0.000529964	1.69122	0.0153646	0.4	0
REEP6	0.00244141	4.80815	0.000976562	6.40838	1.64128e-07	3.11941	1.45891e-08	4.10205	3.64728e-09	7.75355	0.036002	0.347826	0.181818
SLC39A14	0.00244141	1.48502	0.000976562	1.56567	0.000155626	2.09827	0.000379492	1.73353	7.14429e-05	1.65136	0.0137844	0.6	0.241379
SULT2A1	0.000488281	9.65745	0.000976562	9.87115	2.69273e-07	6.42158	1.41723e-08	16.2054	2.83446e-08	15.812	0.00589283	0.75	0.222222

## Sheet: S7B
Phosphosite	P value (LM_C1/LM_C2)	FC (LM_C1/LM_C2)	functional score	LogRank P value	High DeathRate	Low DeathRate
ABLIM3_S373	0.00212414	3.14404	0.702946	0.0471818	0.368421	0.214286
ARID3A_S77	0.000338313	0.479972	0.654363	0.0319642	0.217391	0.5
BABAM1_S29	0.00498384	1.72017	0.98995	0.0213218	0.533333	0.111111
BRD9_S566	0.0417234	0.631574	0.595552	0.000667098	0.208333	0.666667
CARHSP1_S52	0.00649211	3.1433	0.894405	0.0112391	0.555556	0.208333
CCDC6_S244	0.00378926	1.89389	0.579381	0.00197862	0.714286	0.192308
EIF2S2_S2	0.000487019	1.54219	0.590708	0.00986555	0.555556	0.208333
EIF4B_S422	0.00113891	2.99079	0.818941	0.0293407	0.5	0.157895
EIF4B_S425	0.0324971	2.49093	0.674712	0.0293407	0.5	0.157895
EIF4B_T420	0.00182564	2.1241	0.78881	0.0043565	0.5	0.190476
GAS2L1_S352	0.00932331	1.84804	0.620184	0.0208873	0.454545	0.210526
GMIP_S437	0.0213446	1.5482	0.637631	0.00404361	0.571429	0.230769
LEO1_S277	0.0449851	0.624189	0.573108	0.000189151	0.15	0.6
LMNB1_S23	0.0324971	1.57235	0.791942	0.0269107	0.666667	0.222222
MARCKSL1_T148	0.00649211	1.65521	0.633259	0.0145654	0.5	0.0666667
NUCB1_S369	0.00422264	2.98543	0.662651	0.0301164	0.571429	0.217391
PCYT1A_S323	0.0237763	1.81327	0.76327	0.0411017	0.28	0.375
PDLIM2_S129	2.61139e-05	1.75444	0.644042	0.0140806	0.368421	0.214286
PI4K2A_S462	0.039663	1.97155	0.774338	0.00107111	0.75	0.241379
RPS28_S23	4.19371e-06	2.48434	0.733178	2.27448e-05	0.727273	0.0526316
SGTA_S305	0.00738392	2.23079	0.680695	0.0257744	0.75	0.241379
TEX2_S266	0.000102823	1.67559	0.555439	0.0175988	0.37037	0
TMF1_S344	0.027869	1.54134	0.50234	0.0105481	0.75	0.230769
TRA2A_S236	0.005695	1.70219	0.618815	0.0108048	0.666667	0.222222
USP20_S373	0.00378926	1.62162	0.54909	0.0284743	0.466667	0.166667
