# Supplementary material for: Proteogenomic Characterization Reveals Metabolic Vulnerabilities and Aberrant Phosphorylation in Colorectal Metastasis to Liver
Source: Adv Sci (Weinh). 2025 Nov 6;13(4):e11744. doi: 10.1002/advs.202511744 (PMC12822478; doi:10.1002/advs.202511744)
Supplement: Supplementary file 9 — Supplemental Table 8 [file ADVS-13-e11744-s005.xls]

## Sheet: Sheet1
Supplementary Table 8. The colorectal cancer and hepatocellular carcinoma dependent genes from the DepMap database. Table S8A: The list of colorectal cancer dependent genes. Table S8B: The list of hepatocellular carcinoma dependent genes.

## Sheet: S8A
Gene	mean of dependency score		Colorectal cancer cell lines
UTP23	-0.600009		LS513_LARGE_INTESTINE
CCAR1	-0.600269		C2BBE1_LARGE_INTESTINE
POU5F1B	-0.600495		LS1034_LARGE_INTESTINE
ANAPC15	-0.6011		COLO201_LARGE_INTESTINE
RPL28	-0.601362		OUMS23_LARGE_INTESTINE
NCKAP1	-0.601593		COLO678_LARGE_INTESTINE
UTP11L	-0.601846		T84_LARGE_INTESTINE
WRB	-0.601996		NCIH747_LARGE_INTESTINE
ZCRB1	-0.602047		SW837_LARGE_INTESTINE
RTF1	-0.602259		HCC56_LARGE_INTESTINE
PPP2R3C	-0.602267		SW1463_LARGE_INTESTINE
WIBG	-0.602366		NCIH716_LARGE_INTESTINE
ELP2	-0.602691		HT29_LARGE_INTESTINE
NOM1	-0.602697		SW620_LARGE_INTESTINE
ATP6V1D	-0.603089		SNU503_LARGE_INTESTINE
SDAD1	-0.603104		CL40_LARGE_INTESTINE
COX5B	-0.603493		SW403_LARGE_INTESTINE
LENG8	-0.603997		HT55_LARGE_INTESTINE
MRPS18B	-0.60436		MDST8_LARGE_INTESTINE
NAA20	-0.604576		RKO_LARGE_INTESTINE
RBM42	-0.6047		LOVO_LARGE_INTESTINE
RNF4	-0.605165		LS180_LARGE_INTESTINE
DDX21	-0.605322		SW48_LARGE_INTESTINE
HMGCR	-0.60567		CCK81_LARGE_INTESTINE
RMI1	-0.607199		KM12_LARGE_INTESTINE
NUP155	-0.608114		HT115_LARGE_INTESTINE
GLE1	-0.6083		DLD1_LARGE_INTESTINE
CFL1	-0.608573
TOE1	-0.608805
SRRT	-0.610371
RPAP3	-0.611397
GTF3C1	-0.611731
TGS1	-0.611969
SKP1	-0.612072
YAE1D1	-0.612101
MRPS7	-0.612124
RTFDC1	-0.612536
YY1	-0.612777
EIF1	-0.612969
TSFM	-0.613151
EMC1	-0.613352
CUL2	-0.613695
TP53RK	-0.61417
TIPIN	-0.614628
NCL	-0.614819
AGAP6	-0.614833
COA7	-0.614965
MAU2	-0.615111
ADAT2	-0.61596
TERF1	-0.616367
TMED2	-0.6169
NOL7	-0.616956
HAMP	-0.617438
DCTN3	-0.617841
MRPS22	-0.617869
UROD	-0.618152
COQ4	-0.619013
N6AMT1	-0.619071
ZBTB17	-0.619308
PRKRA	-0.619391
KLC2	-0.619562
CAP1	-0.619643
SKA3	-0.619956
GCN1L1	-0.620616
COPS2	-0.621792
URB2	-0.621879
FAM72B	-0.621933
NUBP2	-0.621949
RIC1	-0.622059
KRTAP4-2	-0.622495
TTF2	-0.622845
STIL	-0.623104
GLTSCR2	-0.623275
ACIN1	-0.623444
PSME1	-0.623545
DOHH	-0.623665
WBSCR16	-0.624818
GFER	-0.625114
SURF6	-0.62513
MED1	-0.625653
INTS8	-0.625855
POLR3D	-0.626108
ZNF407	-0.626914
SRCAP	-0.628141
NUP98	-0.629038
TFAM	-0.629343
FGFR1OP	-0.629863
BUD13	-0.630706
FDPS	-0.631414
ACTB	-0.632089
NAA25	-0.632111
CRKL	-0.633292
MSTO1	-0.633407
ZNF131	-0.634475
ATP5J2	-0.634947
NOL8	-0.635024
MRPS34	-0.635255
XRCC5	-0.636337
PSMB7	-0.636988
BDP1	-0.637661
SLC35B1	-0.637825
LTV1	-0.638155
ARPC4	-0.638427
UQCRFS1	-0.638947
MRPL45	-0.63953
MRPS12	-0.63967
EIF2B5	-0.64009
ZC3H18	-0.640453
MIS12	-0.640847
SNAPC4	-0.641091
AARS2	-0.641277
RAD17	-0.6416
OTOP1	-0.642066
FDXR	-0.642356
CCDC59	-0.642482
SARS2	-0.642583
TFB2M	-0.642817
GTF3C6	-0.64291
DDX59	-0.642977
KIAA0391	-0.643168
MRPL55	-0.643299
GOLGA8K	-0.643542
STX18	-0.643619
SIN3A	-0.643648
CENPH	-0.643884
MED7	-0.644414
WDR70	-0.644821
MCMBP	-0.645056
MRPL34	-0.645792
DHX9	-0.646103
IPO9	-0.646322
PNN	-0.646499
SRP68	-0.647003
SF3B6	-0.647358
TELO2	-0.64748
CPSF6	-0.647822
MBTPS1	-0.647974
SRSF10	-0.648184
HAUS3	-0.648761
TEX10	-0.649096
NDUFB6	-0.649404
COASY	-0.649911
ORC1	-0.6502
AP2M1	-0.650238
DNAJA3	-0.650259
ACTR1A	-0.650713
EIF4B	-0.651094
USP7	-0.651257
IFITM2	-0.651602
DDX20	-0.651616
PPARGC1B	-0.651787
CDK2	-0.652215
NFYB	-0.652945
TSEN2	-0.653159
SFSWAP	-0.653409
ZNHIT3	-0.65341
NUBP1	-0.653645
ALG1L	-0.653755
YPEL5	-0.654337
DR1	-0.654519
NCAPH	-0.655862
KRAS	-0.656289
CCDC101	-0.656983
UBAP1	-0.657562
HJURP	-0.657786
RRP7A	-0.657871
RCL1	-0.658543
DIS3	-0.659509
GNL3	-0.660014
ATL2	-0.660038
MEPCE	-0.660907
THG1L	-0.66126
RRP1	-0.661763
PPIL1	-0.661956
RPL7L1	-0.663125
C19orf53	-0.663607
SOD2	-0.664416
KAT5	-0.664576
PSMG1	-0.665496
AK6	-0.665746
CTNNB1	-0.665918
NPIPA1	-0.666467
ATR	-0.667942
VARS2	-0.66805
DNAJC11	-0.668846
MRPS24	-0.669165
EIF4G1	-0.669422
MRPL14	-0.669534
NAA35	-0.669578
FARS2	-0.670194
FAM231A	-0.670556
PRPF40A	-0.670851
PPIL2	-0.671375
NUDT4	-0.671717
EIF4G2	-0.672495
CCNB1	-0.673215
MRPS16	-0.673216
SPRTN	-0.673349
NOL12	-0.675375
CEP131	-0.675823
DDX11	-0.676029
TIMM13	-0.676957
AAMP	-0.677273
MRPL41	-0.677992
AP2S1	-0.678169
NPAT	-0.678191
VPS33A	-0.67832
RAB6A	-0.678374
CTPS1	-0.678666
ATP5I	-0.679221
FARSA	-0.679976
BANP	-0.68131
POTEG	-0.681512
SPDL1	-0.681851
TUBB8	-0.682527
MED18	-0.682766
DCLRE1B	-0.682818
DNAJC8	-0.683177
MRPL15	-0.68454
CENPT	-0.684686
SCD	-0.685444
ZNF574	-0.685513
MCM3	-0.686017
YEATS4	-0.686248
PGAM1	-0.686322
SEC61G	-0.68668
CEP192	-0.686761
PPIE	-0.688046
EMC7	-0.688437
NDUFAB1	-0.689482
ZNF559	-0.691639
TTC1	-0.692723
ZC3H8	-0.692836
SRFBP1	-0.693809
GTF2E2	-0.69424
SUGP1	-0.694566
PWP1	-0.694763
TSPYL5	-0.695278
KRTAP5-7	-0.695813
UTP18	-0.695885
MYBBP1A	-0.696006
MRPS5	-0.696186
WDR46	-0.696599
DCTN2	-0.696631
EXOSC7	-0.697263
MRPS14	-0.697332
HNRNPL	-0.697404
SRP19	-0.697903
CDC40	-0.698284
RPS27	-0.699098
USP8	-0.699158
NUP62	-0.699302
DHX16	-0.700515
POP1	-0.700676
UQCRC2	-0.700905
SPCS2	-0.701296
PSMB1	-0.701502
NUP160	-0.701658
CBWD2	-0.701896
NUDC	-0.702016
ISCA2	-0.702105
PHAX	-0.702198
CCT6A	-0.703039
ASNA1	-0.70462
OSTC	-0.704834
CSTF3	-0.705512
GMPS	-0.705533
ANAPC5	-0.705647
CEBPZ	-0.70578
LRPPRC	-0.705983
MRPL18	-0.706137
ATP5E	-0.706192
TPI1	-0.706827
DSN1	-0.706945
POLD2	-0.70698
ATP5B	-0.707294
SNRNP40	-0.707636
TFIP11	-0.708162
SGOL1	-0.708305
NSMCE1	-0.708473
CDK11A	-0.708621
RTTN	-0.709195
FAM25G	-0.710008
AHCY	-0.710201
PSMG2	-0.710968
XRCC3	-0.711376
GTF2A1	-0.711787
MRPS6	-0.711826
CTU2	-0.711974
RPF2	-0.712735
TOPBP1	-0.712903
PTCD3	-0.71364
RPS7	-0.713962
NUP107	-0.713996
STRAP	-0.714537
TLN1	-0.714767
ARGLU1	-0.71492
LSM4	-0.714955
XPO5	-0.715399
UFM1	-0.716233
GNB1L	-0.716369
PYROXD1	-0.717347
RAD51D	-0.717777
CCNK	-0.717894
TUBGCP3	-0.718098
MED9	-0.719103
MAD2L1	-0.719288
POLR3C	-0.719466
TIMM44	-0.719477
EIF3F	-0.719657
ACTR10	-0.720044
PPP1R7	-0.7213
PREB	-0.721672
WDR1	-0.722765
MRPL27	-0.723212
SETD1A	-0.723818
RBMXL1	-0.725191
COX17	-0.725672
MRPL16	-0.726598
EEF1B2	-0.726984
HIST1H2BL	-0.727248
MRPL39	-0.727623
TTK	-0.727839
MYBL2	-0.728009
VMP1	-0.728462
TTC4	-0.729813
AKIRIN2	-0.729922
MPHOSPH10	-0.730664
NOTCH2NL	-0.731389
VPS51	-0.731734
TRAPPC5	-0.731742
VHL	-0.732816
CCND1	-0.73294
SHFM1	-0.732944
MRPL38	-0.732963
SMNDC1	-0.733517
NUP54	-0.733947
LARS	-0.734197
PAF1	-0.735147
RRP15	-0.735277
RPL34	-0.735431
RNPS1	-0.73625
NUP214	-0.736408
RPE	-0.736938
WDR92	-0.73778
MRPL49	-0.738229
ZNF492	-0.738742
POLR3E	-0.738783
TSG101	-0.739173
KCMF1	-0.739419
PNPT1	-0.739944
PPIL4	-0.740609
TBCA	-0.742711
NELFA	-0.743451
ZNF207	-0.743516
RPF1	-0.744096
TPT1	-0.74469
CCDC130	-0.745019
TMEM258	-0.745109
MRGBP	-0.745245
CCDC174	-0.745721
UBE2L3	-0.746066
NDUFS5	-0.746172
CTNNBL1	-0.746591
ATP5D	-0.746649
NCAPH2	-0.74781
PFDN1	-0.748467
FAM86B1	-0.748728
CDCA5	-0.749008
SNAP23	-0.749436
KTI12	-0.749772
RPTOR	-0.750202
ACTR6	-0.750212
EARS2	-0.750791
EIF5A	-0.752224
IPO11	-0.752602
GGTLC2	-0.752715
MRPL12	-0.752747
SNUPN	-0.75334
MVD	-0.754136
DDX27	-0.754233
EFTUD1	-0.75424
USPL1	-0.754718
URM1	-0.755177
RARS2	-0.755954
HNRNPC	-0.755956
HIRA	-0.756927
CDC42	-0.758594
RPL6	-0.758873
DENR	-0.759318
GEMIN4	-0.759709
HAUS4	-0.759716
SDHD	-0.760411
TBL3	-0.76057
CDC73	-0.761839
NDOR1	-0.762109
ZNF676	-0.762148
ABCF1	-0.762192
PLRG1	-0.762801
DDX18	-0.762824
MED26	-0.763357
ALG1	-0.764206
PPP2R1A	-0.765095
VPS18	-0.765306
RPLP1	-0.765718
POLR2H	-0.765798
EXOSC3	-0.76614
CHCHD1	-0.766308
GOSR2	-0.766573
GBF1	-0.767793
RBBP6	-0.767986
BORA	-0.768442
TAF8	-0.768711
GRB2	-0.768828
TMEM199	-0.769603
JAZF1	-0.769707
PPP1R15B	-0.770068
COG3	-0.770068
AQP7	-0.77019
TUBGCP4	-0.770389
LSM6	-0.770571
TSEN54	-0.771203
CCDC86	-0.77145
CCT8	-0.77228
NDNL2	-0.772402
GMPPB	-0.773004
FIP1L1	-0.774236
POLR1E	-0.774714
PGD	-0.775638
RPSA	-0.776428
BCLAF1	-0.776503
HYPK	-0.777197
NHP2	-0.778124
DDX51	-0.779591
CMPK1	-0.77972
EIF2B4	-0.779739
MRPL43	-0.780345
EP400	-0.780548
TWISTNB	-0.781048
DBF4	-0.783641
DDOST	-0.783669
SNF8	-0.783812
PSMD12	-0.784105
DNAJC9	-0.784654
NCAPD2	-0.785067
TTI1	-0.785876
MRPL53	-0.785893
RBM28	-0.786252
METTL3	-0.787244
SRRM1	-0.787376
RAD51	-0.787479
HARS2	-0.787605
CYCS	-0.788181
CUL1	-0.788451
EEF1G	-0.788572
ATF4	-0.788755
THOC5	-0.789414
ANKRD20A2	-0.789527
CENPA	-0.789631
DGCR14	-0.790278
RBBP4	-0.790279
ZNRD1	-0.790285
TOMM20	-0.790374
RPN2	-0.790502
MRPL4	-0.790904
MTPAP	-0.791262
PRPF3	-0.792086
UQCRH	-0.793013
RIOK2	-0.793966
NHLRC2	-0.794191
NCAPG2	-0.795037
SPCS3	-0.795153
PPP1R11	-0.795324
KAT8	-0.795477
RBBP8	-0.795938
EIF2B1	-0.796471
MOCS3	-0.797304
METTL14	-0.797509
CYC1	-0.798066
MED22	-0.799204
ERCC2	-0.799714
NRF1	-0.80013
PPP2R4	-0.8005
NAT10	-0.800893
RPS5	-0.80137
MED17	-0.801392
PKM	-0.801408
PIK3C3	-0.801691
COX7C	-0.801851
INTS6	-0.801897
ANAPC1	-0.802923
TFRC	-0.80338
MCM6	-0.803493
IPO13	-0.803823
VPS28	-0.804495
SMARCB1	-0.804749
RFC5	-0.804926
PPP6C	-0.806003
PGS1	-0.806415
EIF4E	-0.806556
IFITM3	-0.807834
ACTR8	-0.807937
MCM3AP	-0.808101
TPR	-0.808574
NRBP1	-0.808809
U2SURP	-0.809463
RPAP2	-0.809804
TBCD	-0.810328
SNIP1	-0.810825
NFYC	-0.810959
LSG1	-0.811006
CMTR1	-0.811246
SMG6	-0.811785
NOP9	-0.812126
RPS23	-0.812922
ATP6V1E1	-0.812927
IPO7	-0.814301
SART3	-0.814988
DDX23	-0.814997
COPS8	-0.815539
STX5	-0.815543
ELAC2	-0.81596
RBM19	-0.816618
TARS2	-0.816789
PLK4	-0.816791
PABPC1	-0.817352
BRF1	-0.817769
PPP2CA	-0.817899
HNRNPU	-0.818533
TRAIP	-0.818772
PFN1	-0.820743
EMC3	-0.820991
PRPF4	-0.821972
MED4	-0.823105
BRD4	-0.823189
HAUS6	-0.823335
TTI2	-0.824178
MMS19	-0.824409
SART1	-0.825564
GTF2H4	-0.827294
RTCB	-0.827529
TERF2	-0.827807
UBA3	-0.828118
SACM1L	-0.828509
MRPL10	-0.82908
EXOSC10	-0.830607
EWSR1	-0.831086
MRPS23	-0.831103
ILF2	-0.831652
PKMYT1	-0.832057
RBM48	-0.832368
AQR	-0.832417
SHQ1	-0.832996
VPS13D	-0.833085
THOC3	-0.833206
MRPS11	-0.833405
NMT1	-0.835036
GRWD1	-0.835657
SUPT16H	-0.836106
SON	-0.836569
TAF7	-0.836678
NCAPD3	-0.836822
EXOSC5	-0.836974
SNRPD3	-0.837612
PLA2G10	-0.837657
PSMD2	-0.838733
EIF6	-0.838921
UBE2I	-0.839112
CHORDC1	-0.839379
DDX24	-0.839882
PSMD11	-0.840368
PI4KA	-0.840532
AHCTF1	-0.841191
CNIH4	-0.842044
MAT2A	-0.842543
NAPA	-0.842927
EIF3H	-0.843668
CINP	-0.84433
CPSF3	-0.844367
PCID2	-0.845365
ZNF720	-0.845508
CIAPIN1	-0.845709
ESF1	-0.846016
RGPD6	-0.846098
CCNH	-0.846334
TUBGCP5	-0.846593
RBM17	-0.847698
CHCHD4	-0.848065
UBE2N	-0.84839
TRAPPC11	-0.848467
SPATA5	-0.848631
SMG5	-0.849036
PES1	-0.849204
INTS1	-0.850041
NUP88	-0.85095
CTDP1	-0.851978
VPS41	-0.852532
URI1	-0.854041
PPA1	-0.854914
PSMC2	-0.854973
RANGAP1	-0.855293
HMGCS1	-0.855449
ALG14	-0.855484
CDIPT	-0.855839
OIP5	-0.855902
KIAA1429	-0.856807
ADSL	-0.857522
COPZ1	-0.857813
MRTO4	-0.857943
CCDC115	-0.858563
INTS7	-0.858925
RIOK1	-0.859022
EIF3M	-0.859759
EBNA1BP2	-0.86005
NSA2	-0.860231
CCT5	-0.860465
NOP14	-0.860753
ILF3	-0.862142
PSMG3	-0.862905
HNRNPH1	-0.864845
POLR2F	-0.864921
PHB2	-0.864987
BCL2L1	-0.865073
NOL6	-0.865398
MRPL57	-0.86586
CACTIN	-0.866047
BANF1	-0.866615
UTP3	-0.869279
KIN	-0.869315
WDR3	-0.869421
WDR7	-0.872861
RFT1	-0.87308
POLR1B	-0.873286
TAF5	-0.873855
UPF2	-0.873985
NOB1	-0.875014
FEN1	-0.875233
GNL2	-0.875435
HINFP	-0.875464
SRP72	-0.876318
SASS6	-0.876491
RRN3	-0.877123
PDAP1	-0.877848
PELO	-0.87914
RPP14	-0.879205
UPF1	-0.880038
MED6	-0.88004
ABCE1	-0.880782
POLR3F	-0.881498
SLMO2	-0.88163
AFG3L2	-0.882736
RPS2	-0.882859
NAA15	-0.883754
IARS2	-0.884844
RPL15	-0.885258
DPH3	-0.886097
TBCC	-0.886261
NXF1	-0.886302
SYMPK	-0.887362
PTPN23	-0.887445
LSM3	-0.887971
DMAP1	-0.887979
WDHD1	-0.888298
CDAN1	-0.888744
EXOSC2	-0.889236
GEMIN6	-0.889952
INTS4	-0.891252
IKBKAP	-0.891338
KRR1	-0.892258
MNAT1	-0.892714
RPL38	-0.893336
HDAC3	-0.895239
RPS15	-0.895626
CDC37	-0.896355
ELP3	-0.896994
HNRNPM	-0.897054
ROMO1	-0.897309
MRPS21	-0.897519
GTF2E1	-0.897807
SEH1L	-0.897855
CSTF1	-0.897885
NUP205	-0.898222
SCFD1	-0.898303
PCF11	-0.898845
GINS4	-0.898895
THOC1	-0.899772
PSMD1	-0.899912
FBXO5	-0.899999
BOP1	-0.901022
INCENP	-0.901041
TMA16	-0.90162
DHPS	-0.901735
DARS	-0.901845
TOMM40	-0.902795
GARS	-0.903493
RPS12	-0.905332
COPS4	-0.906228
GPS1	-0.906474
TARDBP	-0.907894
INTS5	-0.90854
NAE1	-0.909027
POLR2K	-0.90975
HIST1H2BJ	-0.910131
SMC3	-0.910721
RAD9A	-0.9112
AURKA	-0.912363
ARCN1	-0.912803
PAXBP1	-0.913216
RNMT	-0.913941
CHMP5	-0.91406
NRDE2	-0.914649
EPRS	-0.914855
SYF2	-0.915671
RPL37A	-0.915869
RPL36	-0.916065
GRPEL1	-0.916341
NPLOC4	-0.916354
SENP6	-0.916689
FNTB	-0.918818
ELP6	-0.919375
KANSL3	-0.919846
PSMC6	-0.920665
FAM96B	-0.921119
DNM2	-0.922552
NLE1	-0.92284
WARS	-0.923678
SRSF1	-0.924548
NOC4L	-0.925062
SMC4	-0.926952
POLR2G	-0.927508
RPL23A	-0.92766
KRI1	-0.928799
HSPD1	-0.931964
EEF1A1	-0.932297
PRMT5	-0.932632
SMN2	-0.933679
BRIX1	-0.933748
CDC6	-0.933755
DCTN6	-0.934064
RBBP5	-0.934833
PHB	-0.935668
MIS18BP1	-0.935681
SUPV3L1	-0.936113
MFAP1	-0.938522
PSMD13	-0.939229
WNK1	-0.939399
SLC7A6OS	-0.939982
PPP1R12A	-0.940368
MVK	-0.941703
UFD1L	-0.942262
PPP1R10	-0.942271
TRAPPC8	-0.944358
KIF18A	-0.944866
POLA2	-0.946458
GTF3A	-0.947059
GAPDH	-0.947431
SMG1	-0.948484
BMS1	-0.948527
PMF1	-0.94853
EFTUD2	-0.948912
SAP18	-0.951573
RRS1	-0.952608
CHAF1A	-0.955069
NUTF2	-0.955142
GINS3	-0.955156
TAMM41	-0.955346
MRPL33	-0.955581
CLP1	-0.956655
SNRNP27	-0.95762
PABPN1	-0.9585
RPP30	-0.958974
SRSF11	-0.959018
FCF1	-0.960352
SF3B2	-0.961091
LETM1	-0.961169
ISY1	-0.961201
POLD1	-0.961351
CSE1L	-0.962159
UBR4	-0.962784
SNRNP35	-0.963013
CRNKL1	-0.964394
COPE	-0.966583
RBM39	-0.967048
TICRR	-0.967679
RPL26	-0.967745
PPP1R2	-0.968526
OR4F4	-0.969547
TUT1	-0.97089
DCTN5	-0.971264
CPSF2	-0.971808
NOP10	-0.971854
IK	-0.97196
TOP3A	-0.973355
DDX42	-0.973649
PPP4C	-0.973704
NOP16	-0.973831
RPA3	-0.973893
EIF2B2	-0.973893
RPS14	-0.975006
ZNF830	-0.975315
NAA50	-0.976522
NVL	-0.976704
HARS	-0.977686
METTL16	-0.978235
SNRNP70	-0.979242
IMP3	-0.979716
NMD3	-0.98119
MCM4	-0.981423
ACTR2	-0.98167
BYSL	-0.981724
DDX47	-0.982152
MARS2	-0.982631
TPX2	-0.983631
IMP4	-0.983693
NCBP1	-0.984009
IARS	-0.984088
PSMB2	-0.984362
RPS18	-0.984412
NOL9	-0.984815
EIF4A3	-0.985149
CENPN	-0.985893
CDK9	-0.986002
TCEB2	-0.986573
EXOSC4	-0.986806
PFDN6	-0.987312
TUBG1	-0.987417
RPS27A	-0.98755
TNPO3	-0.987598
RPS3A	-0.9906
NOP2	-0.991102
WDR55	-0.991346
ANAPC4	-0.992073
UBA2	-0.992511
SRP54	-0.994427
RPL13	-0.994461
C3orf17	-0.994745
COPS3	-0.995758
CCT2	-0.996223
RBM14	-0.996818
RPN1	-0.996849
LSM7	-0.997764
SNAPC3	-0.998818
EIF3D	-0.999245
CKAP5	-0.999533
WDR12	-1.00035
PRMT1	-1.00037
CHERP	-1.00041
RSL1D1	-1.00077
KIF23	-1.00222
RPL27A	-1.00391
ELP5	-1.00417
DHX15	-1.00433
PPP1R8	-1.0046
HSPA5	-1.00588
NIFK	-1.00629
TUBB	-1.00649
SLU7	-1.00677
MTOR	-1.00713
WDR5	-1.00924
ELL	-1.01019
DDX10	-1.0102
TRAPPC4	-1.01062
TRIAP1	-1.01094
USP36	-1.01156
CWC22	-1.01174
DHX33	-1.01199
MAD2L2	-1.01264
ATP6V1G1	-1.01336
PRPF6	-1.01403
GTF2A2	-1.01573
RPL35	-1.0162
TTC27	-1.01716
CCDC84	-1.01828
GGPS1	-1.01911
MRPL21	-1.01963
DYNC1I2	-1.02046
SRP14	-1.02196
XRN2	-1.02253
ECD	-1.02425
RPAP1	-1.02461
CHD4	-1.02502
RPS3	-1.02558
SPC25	-1.02712
NOP56	-1.02749
MCM2	-1.03119
SF3B1	-1.03154
SNAPC2	-1.0318
EXOSC6	-1.03232
CENPK	-1.0326
HYOU1	-1.03274
WDR77	-1.03278
UTP20	-1.03287
ZMAT5	-1.03294
SSRP1	-1.03334
ARMC7	-1.03368
RAD21	-1.03418
VARS	-1.03625
FOXD4	-1.03665
EIF3I	-1.03737
RPS17	-1.03753
TANGO6	-1.04064
SBNO1	-1.04123
GPN3	-1.04188
THOC7	-1.0427
SYS1	-1.04325
EIF3B	-1.0435
RPP40	-1.04377
PAK1IP1	-1.04451
RPA2	-1.04483
GSPT1	-1.04636
CSNK2B	-1.04738
RPL31	-1.04813
RPS25	-1.04853
RPS28	-1.04891
HAUS5	-1.04918
PCBP1	-1.04931
RAE1	-1.05057
SF3A3	-1.05144
RPL18A	-1.05152
TINF2	-1.05208
USP5	-1.05267
NUF2	-1.05292
LSM8	-1.05334
RPL7	-1.05474
DDX54	-1.05492
CARS	-1.0551
SLC39A7	-1.05555
TAF1C	-1.05604
MARS	-1.05654
UBE2M	-1.05753
RRP12	-1.05907
NUP85	-1.05909
PSMC3	-1.05944
NUS1	-1.05968
ANAPC2	-1.05983
NFS1	-1.06029
ZBTB11	-1.06064
ECT2	-1.06357
TONSL	-1.06394
ALDOA	-1.06425
RPL7A	-1.06794
HEATR1	-1.06888
PDCD2	-1.06955
RPS24	-1.07052
ATP1A1	-1.07202
ISCU	-1.07337
AURKB	-1.0738
ERH	-1.0748
CCNA2	-1.07598
PSMC5	-1.07687
SNW1	-1.07826
C9orf114	-1.07906
SCAP	-1.07907
NOC3L	-1.08051
TBCB	-1.08119
CIAO1	-1.08128
GTF2B	-1.08294
CDT1	-1.08314
POLR2C	-1.08441
NHP2L1	-1.08461
PRIM1	-1.08489
NOP58	-1.08638
WBP11	-1.08646
ALG11	-1.08679
SUPT5H	-1.08711
RPL5	-1.08819
PRPF38A	-1.08879
EXOSC8	-1.089
NUP133	-1.08906
TAF6	-1.08906
GTPBP4	-1.08913
PDCD11	-1.08946
NACA	-1.09052
DYNC1H1	-1.09151
EIF1AD	-1.09155
SNRPC	-1.09177
PMPCB	-1.09217
PSMD3	-1.09303
MED8	-1.09346
CRCP	-1.09455
YKT6	-1.09461
U2AF2	-1.09487
CCDC94	-1.09538
PSMA4	-1.09558
RACGAP1	-1.09576
NUP43	-1.09637
PWP2	-1.09641
TCP1	-1.09666
MDN1	-1.09688
PPAN	-1.09774
ARL2	-1.09824
SEC61A1	-1.09951
TOMM22	-1.10008
SMC2	-1.10102
EIF5	-1.10158
NELFB	-1.10161
C21orf59	-1.10284
PSMD4	-1.10399
TXN	-1.10465
DHDDS	-1.10538
SSU72	-1.10666
CAPZB	-1.10857
TUBGCP2	-1.10859
PRC1	-1.10898
POLE	-1.10952
EIF3E	-1.11055
PMPCA	-1.11173
NDC80	-1.11226
SPATA5L1	-1.11276
QARS	-1.11418
PRPF38B	-1.1144
RABGGTB	-1.1168
ARIH1	-1.11705
EIF3G	-1.11708
PSMA7	-1.11785
TRAPPC1	-1.11858
FBL	-1.11954
SRBD1	-1.11971
RABGGTA	-1.12116
RPAIN	-1.12197
CNOT3	-1.12232
RPS15A	-1.12304
EIF3CL	-1.12307
U2AF1	-1.12352
NOL10	-1.12378
LONP1	-1.12408
GPN2	-1.12537
WDR74	-1.12567
LYRM4	-1.12784
RPS8	-1.129
RBM25	-1.12912
TRAPPC3	-1.12956
ATP2A2	-1.13059
ZNHIT2	-1.13155
CHEK1	-1.13179
TIMM10	-1.13188
DDX55	-1.13213
INTS9	-1.13379
HIST2H3A	-1.13422
ALG2	-1.1348
EIF2B3	-1.13714
SFPQ	-1.13828
COPG1	-1.13833
PAM16	-1.13916
MCM5	-1.13924
DDX41	-1.14011
RCC1	-1.14039
WDR75	-1.14196
BUB1B	-1.14279
RPLP0	-1.14315
GPN1	-1.14336
CENPW	-1.14414
NSF	-1.14885
CLTC	-1.14914
SAP30BP	-1.15012
SEC13	-1.15055
RPL32	-1.15213
WBSCR22	-1.15232
RBM8A	-1.15237
UBTF	-1.15269
URB1	-1.1529
TBC1D3H	-1.15307
RPS19	-1.15372
NUP93	-1.15384
CHMP2A	-1.15695
COPS5	-1.15916
SNAPC5	-1.15946
ATP6V1A	-1.16112
RFC3	-1.16259
SAE1	-1.16316
EIF4A1	-1.16399
RPLP2	-1.16416
ORAOV1	-1.16441
SKIV2L2	-1.16495
PSMD6	-1.16608
MCM7	-1.1675
TIMELESS	-1.16883
POLR1A	-1.16896
ORC6	-1.16994
ATP6V0B	-1.17048
MIS18A	-1.17148
RPL3	-1.17202
TRRAP	-1.17427
WDR18	-1.17745
SRSF7	-1.17933
DHX8	-1.1796
RPL19	-1.18033
PELP1	-1.18214
POLR2D	-1.18223
CPSF1	-1.1833
BIRC5	-1.18527
PSMG4	-1.18574
DAD1	-1.18704
TRNT1	-1.18711
ACTL6A	-1.18782
ZPR1	-1.18794
MED11	-1.18868
CTCF	-1.18995
SNRNP25	-1.19012
SOD1	-1.19176
SF3B3	-1.19329
HSPA9	-1.19378
RPL14	-1.19446
TSR1	-1.19949
SNAPC1	-1.20041
CLNS1A	-1.20069
SNRPG	-1.20449
XPO1	-1.20456
SUPT6H	-1.20552
COPB2	-1.20737
UBL5	-1.20774
INTS3	-1.20841
PCBP2	-1.20861
THAP1	-1.20953
POLR3B	-1.21012
DUT	-1.21102
SRSF3	-1.21148
SDE2	-1.21275
RPA1	-1.21295
MTBP	-1.21693
RUVBL2	-1.21837
CDC7	-1.21958
PFDN2	-1.22048
YARS2	-1.22236
PSMB5	-1.22381
NUDT21	-1.22438
KARS	-1.22446
RPS16	-1.22476
EIF3A	-1.22611
DTYMK	-1.22748
OSGEP	-1.22768
NARFL	-1.22881
DTL	-1.23005
RSL24D1	-1.23009
RPL24	-1.23108
GUK1	-1.23236
RPL9	-1.23244
CDC5L	-1.23343
DDX56	-1.23542
SBDS	-1.23669
RPS13	-1.23708
RPS6	-1.23876
CDC20	-1.23971
POLD3	-1.23984
POLR2E	-1.24239
PSMA2	-1.2425
PSMA5	-1.24282
HAUS1	-1.24366
TOP2A	-1.24439
POP5	-1.24506
PRPF31	-1.24839
SNRPD2	-1.24975
RPP21	-1.25199
CHMP6	-1.25438
RFC2	-1.25623
NEDD1	-1.25704
CPSF4	-1.25714
CDC23	-1.2583
SF3A2	-1.25858
SF3B5	-1.25921
PDRG1	-1.25978
RPS9	-1.26006
POLR2A	-1.26023
NEDD8	-1.26177
ANAPC11	-1.26404
POLR2B	-1.26679
ZMAT2	-1.26845
XRCC6	-1.2709
DNAJC17	-1.27099
UTP15	-1.2735
SF1	-1.27367
POLR3K	-1.27514
RPL10A	-1.27625
CPSF3L	-1.27942
NARS	-1.28035
CCT4	-1.28222
COPS6	-1.28318
SNRPE	-1.28375
COPA	-1.28467
BRF2	-1.28543
ATP6V1F	-1.2859
RBM22	-1.28664
PRPF8	-1.28694
GINS1	-1.28723
DHX37	-1.29004
RPL27	-1.29248
PLK1	-1.29476
RPL18	-1.29527
PUF60	-1.2962
GEMIN5	-1.29812
MMS22L	-1.2989
XAB2	-1.30133
POLE2	-1.30769
RPL11	-1.30799
WDR43	-1.30924
BUD31	-1.31039
NCAPG	-1.31093
TARS	-1.31137
DDX49	-1.31599
CDK7	-1.31668
MAK16	-1.31727
RPS29	-1.31864
CDC27	-1.31906
POLR3H	-1.32275
SNRPA1	-1.32404
NCBP2	-1.3278
DYNLRB1	-1.328
AARS	-1.32847
RRM1	-1.32921
RPL8	-1.3296
CDC16	-1.33435
MED30	-1.33562
SF3B4	-1.34086
PRELID1	-1.34118
PPWD1	-1.34333
DDB1	-1.34364
CDK1	-1.34476
HNRNPK	-1.34877
COPB1	-1.35031
RNGTT	-1.35118
SRSF2	-1.35328
LUC7L3	-1.35542
PSMB6	-1.35656
PSMB4	-1.35695
LRR1	-1.357
ESPL1	-1.36436
MASTL	-1.36777
CIRH1A	-1.36995
PAFAH1B1	-1.37316
POLR2J	-1.37491
SNRPB	-1.37518
TRMT112	-1.37569
DPAGT1	-1.37663
RNPC3	-1.38044
CDCA8	-1.38372
ATP6V0C	-1.38831
POLR2I	-1.39011
RPS11	-1.39082
ETF1	-1.39275
PHF5A	-1.39468
VCP	-1.40017
ATP6V1B2	-1.40251
MYC	-1.40429
PCNA	-1.4044
SPC24	-1.40566
SMU1	-1.40735
POLR3A	-1.40834
WEE1	-1.41089
ANKLE2	-1.41174
YARS	-1.41388
POLR1C	-1.41702
FAU	-1.41859
SNRPF	-1.42089
KIF11	-1.42196
C1orf109	-1.42242
PRPF19	-1.4228
NIP7	-1.42527
WDR82	-1.43122
LSM2	-1.43217
RPL4	-1.43764
GNB2L1	-1.4398
RUVBL1	-1.44449
VPS25	-1.44829
DONSON	-1.45313
DBR1	-1.45334
RRM2	-1.45368
PSMA1	-1.4545
PSMD14	-1.4672
YRDC	-1.46861
KPNB1	-1.47209
CHAF1B	-1.47758
EIF2S1	-1.47899
FARSB	-1.48739
CDC45	-1.49374
CCT3	-1.49461
RPL23	-1.50231
SF3A1	-1.50264
GINS2	-1.50293
PSMA3	-1.52263
PSMA6	-1.52607
RPL12	-1.53171
RPL37	-1.53182
RPS20	-1.5387
RPL17	-1.54177
SNRNP200	-1.54276
TXNL4A	-1.54358
EEF2	-1.54842
PSMD7	-1.54992
CDC123	-1.55253
SARS	-1.56273
SS18L2	-1.56497
SNRPD1	-1.58714
BUB3	-1.58927
HSPE1	-1.59261
PSMB3	-1.59655
POLR2L	-1.60687
TBC1D3C	-1.68103
RAN	-1.73168

## Sheet: S8B
Gene	mean of dependency score		Liver cancer cell lines
DDX59	-0.600044		SNU398_LIVER
LAMTOR4	-0.601018		SNU886_LIVER
PPIE	-0.601161		SKHEP1_LIVER
CHMP7	-0.601314		HLF_LIVER
MRPL28	-0.601457		SNU449_LIVER
ARHGEF7	-0.602384		LI7_LIVER
TRMT5	-0.602518		HUH1_LIVER
HIST2H2AC	-0.603385		JHH4_LIVER
N6AMT1	-0.60363		HUH7_LIVER
WDR1	-0.604743		SNU182_LIVER
DR1	-0.604973		SNU761_LIVER
NDC1	-0.605296		JHH1_LIVER
DHX36	-0.605561		HUH6_LIVER
AAMP	-0.605968		JHH5_LIVER
ARPC3	-0.607141		JHH7_LIVER
INTS10	-0.607266		PLCPRF5_LIVER
CFLAR	-0.608302
OTOP1	-0.608779
ELP2	-0.608841
PNN	-0.608888
ATP6V1D	-0.60944
C2orf27A	-0.610562
COG4	-0.610973
PPIL2	-0.610992
CENPH	-0.611216
METAP2	-0.611548
WIBG	-0.611587
ATP6V1H	-0.6117
NAA25	-0.612054
AP2M1	-0.612263
ALG1L	-0.612557
EIF4B	-0.613004
PPA2	-0.613459
ANAPC15	-0.613485
NDUFA6	-0.613507
ZNF407	-0.614275
COX6C	-0.616095
AP2S1	-0.616203
YEATS2	-0.616539
HAUS8	-0.616634
NOL7	-0.616818
LARS2	-0.61713
GMPS	-0.617138
MRPL45	-0.617627
STRIP1	-0.618239
NFYB	-0.618449
TIPIN	-0.618483
POTEG	-0.618588
GCN1L1	-0.619053
IFITM2	-0.61948
RPF1	-0.61963
USP7	-0.619745
LTV1	-0.620456
MRGBP	-0.620515
ATP5C1	-0.620843
TEX10	-0.620868
NDUFB10	-0.621142
MIS12	-0.621935
SRP19	-0.622001
ATRIP	-0.622849
SLC25A3	-0.62363
NCKAP1	-0.623814
MRPL32	-0.623912
WBSCR16	-0.625168
TUBGCP6	-0.625754
FEN1	-0.626268
PPARGC1B	-0.626737
NCAPH	-0.627922
NUP153	-0.628095
EXOC3	-0.628173
MED7	-0.628594
CEP192	-0.629116
MLST8	-0.629421
ARFRP1	-0.629982
EMC7	-0.630619
CTR9	-0.630762
BCAR1	-0.631847
PPRC1	-0.632236
COQ4	-0.632257
PPIL1	-0.633441
CEBPZ	-0.633607
SEC63	-0.634538
TFIP11	-0.634725
SNAPC4	-0.636685
NOM1	-0.636947
FAM72B	-0.637571
WRB	-0.637943
HNRNPL	-0.638188
CCDC130	-0.638435
WDR46	-0.638589
CPSF6	-0.638894
RTFDC1	-0.639538
FXN	-0.639741
PWP1	-0.639888
BDP1	-0.640283
TP53RK	-0.640445
SIN3A	-0.640517
PGAM1	-0.640649
MED28	-0.640813
MAU2	-0.64122
ICE1	-0.641355
DDX21	-0.641486
RPL41	-0.641501
TFB2M	-0.641738
WDR70	-0.641834
XRCC5	-0.642361
MAD2L1	-0.642606
ADAT2	-0.643571
YBX1	-0.643979
NUP62	-0.644205
NDUFA11	-0.644316
CNOT1	-0.64442
C14orf166	-0.644921
SARS2	-0.6453
SEC16A	-0.645733
CCDC101	-0.645951
VWA9	-0.646467
KLC2	-0.64674
RPL7L1	-0.647006
CDK11A	-0.647028
MRPS22	-0.647471
DHX16	-0.647655
ARF4	-0.648116
KIAA0391	-0.64824
NOL12	-0.648392
NAA35	-0.648422
ACIN1	-0.648909
PTPN11	-0.649023
SRP9	-0.649074
EMC1	-0.649294
SNRNP40	-0.649793
TAF10	-0.650373
REV3L	-0.650512
TTK	-0.650701
BARD1	-0.651112
GTF3C1	-0.651747
NDUFA8	-0.651849
KRTAP5-7	-0.652098
HIST2H3D	-0.652861
PNPT1	-0.65369
CDC40	-0.653793
RPF2	-0.654058
RPS27	-0.654712
FERMT2	-0.654807
MRPS34	-0.656374
COASY	-0.656635
UBA5	-0.657147
PPP2R3C	-0.657478
MRPL34	-0.658172
MRPS14	-0.660447
CDK2	-0.66054
FARS2	-0.661211
GNL3	-0.661214
CRLS1	-0.661238
KAT5	-0.662513
TTC4	-0.66307
YEATS4	-0.663222
RPS7	-0.663496
JAZF1	-0.664127
AHCYL1	-0.664389
BRCA2	-0.664537
MFN2	-0.66536
RRP1	-0.665704
ZCRB1	-0.66579
SLC35B1	-0.66581
CCNB1	-0.667262
CCAR1	-0.667478
NUDT4	-0.668012
MRPL55	-0.668623
SRSF10	-0.668682
MRPS5	-0.669406
TAF2	-0.670011
HAUS3	-0.670069
MCM3	-0.670707
VARS2	-0.670845
CCNK	-0.671551
HIST1H2BL	-0.671594
ATP5J2	-0.672253
STIL	-0.672901
FAM231A	-0.674208
XRCC3	-0.674315
RPS5	-0.674334
UBE2L3	-0.674487
POP7	-0.675261
THAP11	-0.675326
TFAM	-0.675477
RRP7A	-0.675493
USP8	-0.675666
UQCRFS1	-0.676058
MRPS12	-0.676228
MED1	-0.676232
NOTCH2NL	-0.676794
MRPL14	-0.677388
SRP68	-0.678304
XPO5	-0.678641
ZNF559	-0.678735
TGS1	-0.679791
DSN1	-0.679928
ZNF131	-0.680235
ACTB	-0.680288
AHCY	-0.681205
NUP107	-0.681282
RNF4	-0.68199
DCTN2	-0.682302
GEMIN4	-0.682518
ZNF574	-0.683205
ERCC2	-0.683671
GLE1	-0.684232
MEPCE	-0.685218
SRCAP	-0.68543
FGFR1OP	-0.685436
FAM25G	-0.686169
PSMG1	-0.686491
CCDC174	-0.686559
DCLRE1B	-0.687356
LARS	-0.689105
MRPS24	-0.689217
EIF2B5	-0.689791
SRRT	-0.690382
RRP15	-0.690646
TMED2	-0.690762
MED9	-0.691192
UTP23	-0.691262
HJURP	-0.691289
DNAJC8	-0.69177
TSEN2	-0.691971
PHAX	-0.692428
ORC1	-0.692467
GFER	-0.692906
MRPL41	-0.694146
DENR	-0.694457
SPDL1	-0.695085
FDXR	-0.695441
CEP131	-0.696266
UTP18	-0.69629
FAM86A	-0.696421
MED18	-0.696501
TPI1	-0.696718
DDX18	-0.696729
NDUFB6	-0.696917
UQCRC2	-0.697005
ZC3H8	-0.697159
PRPF40A	-0.697484
NSMCE1	-0.699054
ANAPC5	-0.699098
POLR3C	-0.699249
TMEM199	-0.699279
NUP214	-0.699713
PREB	-0.699787
C19orf53	-0.699883
SMARCB1	-0.70115
NOL8	-0.701993
ADSL	-0.703591
IFITM3	-0.703867
UBAP1	-0.703932
PTK2	-0.704162
IPO9	-0.704789
THOC5	-0.704869
EIF4G1	-0.705596
NUP155	-0.70594
SMNDC1	-0.706135
SUGP1	-0.706742
CBWD2	-0.707329
PAF1	-0.707992
TTC1	-0.708387
DNAJC11	-0.709594
ZC3H18	-0.709781
CHMP4B	-0.709945
MRPS16	-0.710203
PTCD3	-0.710368
WDR92	-0.710769
COX17	-0.710867
DOHH	-0.710954
MRPL15	-0.71133
SNUPN	-0.711556
SOD2	-0.711823
CUL2	-0.712061
AK6	-0.712249
POLD2	-0.712987
MRPL18	-0.713075
NUP98	-0.713142
NPIPA1	-0.713224
LSM4	-0.713255
MRPL38	-0.713325
POLR3E	-0.713574
ARGLU1	-0.713982
LRPPRC	-0.714323
DGCR14	-0.71435
GTF2F2	-0.714693
GMPPB	-0.714729
AARS2	-0.714861
NDUFB4	-0.714931
DDX20	-0.716033
CDC73	-0.716346
HYPK	-0.716374
COA7	-0.716404
NUP54	-0.716917
UQCRH	-0.717217
ABCF1	-0.71723
POP1	-0.718083
DDX27	-0.718173
NUBP1	-0.71852
TOMM20	-0.718736
SEPHS2	-0.719052
GTF2E2	-0.719054
PGD	-0.719871
RAD17	-0.719998
MRPS6	-0.720906
MOCS3	-0.721034
MAT2A	-0.721263
SDHD	-0.721705
NCAPH2	-0.722018
CCT8	-0.722446
POLR3D	-0.72254
PLRG1	-0.722574
RPL34	-0.723905
RCL1	-0.723958
VMP1	-0.724538
PPIL4	-0.724877
PSMG2	-0.726169
PPP2R4	-0.726211
MRPL27	-0.726337
CENPT	-0.726394
MRPL53	-0.726791
FAF2	-0.727206
FAM86B1	-0.727369
EXOSC7	-0.727423
TRAPPC5	-0.727796
RARS2	-0.727806
MVD	-0.728028
RPE	-0.728748
MRPL12	-0.728812
MYBBP1A	-0.728824
TLN1	-0.729227
NCAPD2	-0.729445
HMGCS1	-0.730022
METTL3	-0.730112
GOSR2	-0.730756
FBXO5	-0.731991
BCLAF1	-0.732085
ELAC2	-0.732164
TPT1	-0.732172
NUDC	-0.732183
ZNRD1	-0.732943
EIF2B4	-0.732961
ZNF676	-0.733066
GGTLC2	-0.733632
TUBA1C	-0.734082
RAD51	-0.734084
PSMB1	-0.73545
DIS3	-0.736343
GRWD1	-0.736664
GTF3C6	-0.736829
MRPL16	-0.738178
ATL2	-0.738716
EFTUD1	-0.739564
TSEN54	-0.740149
FARSA	-0.740648
CHCHD1	-0.742026
POLR1E	-0.743611
TSPYL5	-0.743778
NUBP2	-0.743823
EXOSC3	-0.743905
MPHOSPH10	-0.744624
RAD51D	-0.74591
ACTR10	-0.745938
AKIRIN2	-0.746173
DNAJA3	-0.746311
NPAT	-0.746651
VPS33A	-0.748313
CTNNBL1	-0.748595
PPP1R11	-0.748871
CRKL	-0.749589
EEF1B2	-0.749604
TTF2	-0.750439
IPO11	-0.751089
NDUFAB1	-0.751398
ZNHIT3	-0.752014
ATR	-0.753127
PTPMT1	-0.75314
OSTC	-0.754285
KIN	-0.755017
ZNF207	-0.755067
RPL6	-0.755469
DDX51	-0.755783
PSMB7	-0.755843
HSD17B12	-0.755871
PI4KA	-0.756305
URM1	-0.756315
ATP5E	-0.756828
RPSA	-0.757576
ATF4	-0.757621
PYROXD1	-0.757944
CCT6A	-0.758533
GNB1L	-0.759521
RTTN	-0.759623
RBMXL1	-0.759814
ISCA2	-0.759865
TELO2	-0.760362
NUP160	-0.760424
NHP2	-0.760427
CMPK1	-0.760516
STX5	-0.760557
CENPA	-0.761423
CTU2	-0.761795
CSTF3	-0.762147
TUBGCP4	-0.763635
VPS18	-0.764808
CCDC86	-0.764975
TIMM13	-0.765269
TRAIP	-0.765909
DDX11	-0.766215
MRPL39	-0.76709
SUPT16H	-0.76799
NRF1	-0.768929
NRBP1	-0.769445
SHFM1	-0.770491
TSG101	-0.771211
HNRNPC	-0.771459
RBM19	-0.773003
ASNA1	-0.77471
EIF4G2	-0.775024
MCM6	-0.775345
EWSR1	-0.775568
EARS2	-0.776157
ACTR6	-0.777503
MRPL43	-0.777864
CYCS	-0.778835
MSTO1	-0.779586
DCTN3	-0.780278
SMG5	-0.780506
CPSF3	-0.780631
RANGAP1	-0.780722
ACTR8	-0.781065
NDOR1	-0.78141
ATP5B	-0.782669
TUBGCP3	-0.782743
ANAPC1	-0.78311
TARS2	-0.783467
VPS51	-0.783671
NMT1	-0.783749
SKA3	-0.784087
SEC61G	-0.784536
LSM6	-0.78492
PPP1R7	-0.784951
GTF2A1	-0.785236
URI1	-0.785442
THG1L	-0.786402
METTL14	-0.787092
NAPA	-0.78727
NDNL2	-0.787479
U2SURP	-0.78771
UPF1	-0.787745
MRPS21	-0.787756
NOP9	-0.788142
ATP5I	-0.789866
GTF2H4	-0.790317
TWISTNB	-0.790777
UBA3	-0.792132
SGOL1	-0.793068
IPO13	-0.793407
TAF8	-0.793668
SNIP1	-0.794933
GEMIN6	-0.794933
EXOSC5	-0.795224
RPS23	-0.795911
SRRM1	-0.796644
ZNF720	-0.79669
AQP7	-0.796711
RBM28	-0.79689
GBF1	-0.798528
TPR	-0.799535
CYC1	-0.799827
MCM3AP	-0.80038
FIP1L1	-0.800448
PPP1R15B	-0.800939
BANP	-0.801008
HIRA	-0.801444
INTS7	-0.801664
ARPC4	-0.802439
ATP6V1E1	-0.802824
SON	-0.802904
TOPBP1	-0.803217
ZNF492	-0.803378
PSMD12	-0.80371
EIF2B1	-0.804746
TBCD	-0.805788
PFDN1	-0.806718
MRPL49	-0.806767
PRPF3	-0.807163
NAE1	-0.807812
SNF8	-0.807922
AHCTF1	-0.807992
BRF1	-0.808409
MED26	-0.808901
EXOSC2	-0.80905
RPLP1	-0.809137
TBCA	-0.810042
SRFBP1	-0.811556
MTPAP	-0.811743
SPCS3	-0.812004
CINP	-0.812369
ATP5D	-0.812673
SART3	-0.814594
VPS28	-0.814649
DDX24	-0.814779
NELFA	-0.815636
RPTOR	-0.816354
SPCS2	-0.816615
TIMM44	-0.816752
RPL38	-0.816831
AQR	-0.817233
PPP2CA	-0.818519
MMS19	-0.818997
NDUFS5	-0.819053
PABPC1	-0.819684
RBBP8	-0.82051
RBM48	-0.82057
DDX23	-0.82091
BORA	-0.821188
NOP14	-0.821276
TAF5	-0.821472
RPN2	-0.82154
EIF3H	-0.822281
PPP6C	-0.822289
HARS2	-0.822366
MRPL4	-0.82264
RPP14	-0.822751
MRPS23	-0.823386
NCAPG2	-0.82344
SYMPK	-0.824812
RFC5	-0.825123
EIF4E	-0.82598
ABCE1	-0.826811
ANKRD20A2	-0.827219
TMEM258	-0.827237
UPF2	-0.827256
PFN1	-0.827599
UBR4	-0.827928
RGPD6	-0.82856
RBBP4	-0.829393
TERF2	-0.829412
MED22	-0.829919
NFYC	-0.830262
SACM1L	-0.830513
IPO7	-0.830845
KAT8	-0.831124
PCID2	-0.831219
WNK1	-0.83209
CTDP1	-0.832647
PKM	-0.833094
HAUS4	-0.83513
TBL3	-0.83529
NLE1	-0.835452
NAT10	-0.835557
RIOK2	-0.835628
COPS8	-0.835786
PES1	-0.836357
MRPS11	-0.836489
KIAA1429	-0.836842
MED4	-0.837582
COX7C	-0.83847
SPATA5	-0.839324
BRD4	-0.839497
MVK	-0.83986
VPS13D	-0.840745
RBM17	-0.841591
PKMYT1	-0.842612
HNRNPU	-0.842648
PIK3C3	-0.843819
SHQ1	-0.845523
KTI12	-0.846096
SLMO2	-0.846211
UFM1	-0.847126
NSA2	-0.847143
EIF3F	-0.848872
MRPL10	-0.848999
CMTR1	-0.849776
VPS41	-0.850148
DMAP1	-0.85062
UBE2N	-0.851459
CCDC115	-0.851464
RPAP2	-0.852064
PPP1R12A	-0.852648
ILF2	-0.853084
SART1	-0.853568
POLD1	-0.853874
WDHD1	-0.854427
DDOST	-0.855023
USPL1	-0.855215
NUP88	-0.855374
TRAPPC11	-0.855899
POLR1B	-0.85605
BANF1	-0.856366
ACTR1A	-0.856595
RPS15	-0.856845
PLK4	-0.858052
UBE2I	-0.858396
SCFD1	-0.858751
EIF5A	-0.859041
PELO	-0.859635
WDR7	-0.860063
AURKA	-0.860572
PRPF4	-0.861517
PSMD11	-0.862096
EMC3	-0.862558
THOC3	-0.86269
RTCB	-0.862908
SETD1A	-0.863006
SNRPD3	-0.863203
CCNH	-0.863617
DDX42	-0.864602
POLR2F	-0.864811
NHLRC2	-0.865405
EBNA1BP2	-0.866266
KRR1	-0.866802
EP400	-0.866868
CNIH4	-0.867317
POLR2H	-0.868237
TAF7	-0.868477
OR4F4	-0.868519
NRDE2	-0.86906
TMA16	-0.869605
CCT5	-0.870396
SRSF1	-0.870798
SCAP	-0.870873
NCAPD3	-0.871502
TTI1	-0.871549
RNPS1	-0.871766
GPS1	-0.872294
EXOSC10	-0.872374
LSG1	-0.873335
PSMD1	-0.873345
ESF1	-0.87354
NPLOC4	-0.874542
LSM3	-0.875829
NXF1	-0.875961
INTS6	-0.876711
SEH1L	-0.876756
CACTIN	-0.876952
HSPD1	-0.877255
PPP1R10	-0.877501
EFTUD2	-0.878002
TBCC	-0.878207
MNAT1	-0.878609
SYF2	-0.879628
BOP1	-0.879864
POLR3F	-0.880402
UBA2	-0.8812
PSMG3	-0.882056
TUBGCP5	-0.882597
NAA15	-0.882895
RBBP6	-0.883019
GNL2	-0.883152
ALG14	-0.883184
EEF1G	-0.883312
TOP3A	-0.884027
ELP3	-0.884853
WDR3	-0.885984
PAXBP1	-0.886906
CHCHD4	-0.887346
RIOK1	-0.887763
EIF6	-0.889379
COPZ1	-0.890168
MFAP1	-0.890568
UFD1L	-0.893073
ECD	-0.893084
CDC42	-0.893417
CUL1	-0.89354
PMF1	-0.893901
UTP3	-0.893929
PTPN23	-0.893942
CDC37	-0.894717
SMG6	-0.895961
CWC22	-0.897456
DARS	-0.897565
COPS3	-0.897885
CDCA5	-0.898859
KANSL3	-0.899772
COPS4	-0.902121
CIAPIN1	-0.903113
PHB2	-0.903132
BMS1	-0.904573
AFG3L2	-0.905002
GRPEL1	-0.905605
PDAP1	-0.906426
GAPDH	-0.907371
POLA2	-0.908064
EIF3M	-0.908455
MED17	-0.909354
IKBKAP	-0.909764
EPRS	-0.910217
RPL37A	-0.9122
SMC3	-0.913237
RPS12	-0.913319
TICRR	-0.913999
CHORDC1	-0.914475
INTS1	-0.914873
ALG1	-0.914987
OIP5	-0.915011
RPL15	-0.915378
PAK1IP1	-0.916174
KRI1	-0.916245
MED6	-0.91683
PSMC2	-0.916949
MCM4	-0.917106
CSE1L	-0.91724
SENP6	-0.918696
HAUS6	-0.918773
NVL	-0.918865
MRPL57	-0.918905
ELL	-0.919164
DPH3	-0.919168
SRP72	-0.920635
POLR2K	-0.921542
PSMD2	-0.921582
ILF3	-0.921767
DNAJC9	-0.922138
TTI2	-0.922905
PGS1	-0.922985
GTF2E1	-0.923385
RNMT	-0.924776
NOB1	-0.924993
TPX2	-0.925086
RPL23A	-0.925202
MRTO4	-0.92585
IARS2	-0.926465
PPP2R1A	-0.926824
NOP16	-0.928039
RPP30	-0.928249
BCL2L1	-0.928751
PPA1	-0.929317
HDAC3	-0.931406
RPL36	-0.931601
SMN2	-0.93217
SF3B1	-0.932792
HNRNPM	-0.935251
EIF3D	-0.935326
SUPV3L1	-0.935441
SF3B2	-0.935583
GINS4	-0.935728
RPS18	-0.93702
HIST1H2BJ	-0.937285
CPSF2	-0.937951
PLA2G10	-0.938123
SNRNP35	-0.939268
RPS2	-0.939336
INTS5	-0.93941
PPP1R8	-0.940056
RBM39	-0.940224
IK	-0.940226
TARDBP	-0.940464
ISY1	-0.942804
TOMM40	-0.943548
LETM1	-0.943733
TNPO3	-0.943809
EEF1A1	-0.944377
GINS3	-0.944857
TRAPPC8	-0.945237
NOP10	-0.94597
RPL13	-0.946472
PCBP1	-0.94652
SASS6	-0.94774
GARS	-0.948047
MIS18BP1	-0.948462
CCT2	-0.948575
ZNF830	-0.949855
WDR12	-0.950582
RFT1	-0.952672
NOL9	-0.953515
DHPS	-0.953566
WDR55	-0.953658
CSNK2B	-0.954727
ZMAT5	-0.955131
CHAF1A	-0.956402
THOC1	-0.95702
COPE	-0.958004
DNM2	-0.958125
NOP56	-0.960357
PRMT5	-0.961619
DDX47	-0.961947
CLP1	-0.962655
INTS4	-0.962822
BRIX1	-0.963041
RPL26	-0.963053
FNTB	-0.964546
SNRNP70	-0.964648
CDIPT	-0.965137
CCND1	-0.965483
SMC4	-0.965632
RAD9A	-0.965704
RBBP5	-0.966809
POLR2G	-0.96736
PSMD13	-0.96755
CDC6	-0.968645
SF3A3	-0.969521
CDAN1	-0.969648
EIF2B2	-0.969746
SRP54	-0.971502
UBE2M	-0.971811
SLU7	-0.972703
CHMP5	-0.973473
ANAPC4	-0.974147
RRS1	-0.974868
HNRNPH1	-0.97582
CSTF1	-0.976591
INCENP	-0.977189
PRPF6	-0.977575
HINFP	-0.978317
PPP1R2	-0.978901
PCF11	-0.979033
DHX15	-0.981765
VHL	-0.983566
NUP205	-0.983647
FAM96B	-0.983785
SPC25	-0.984024
RBM14	-0.985787
NOL6	-0.986209
RPS14	-0.987046
PSMC6	-0.987046
CRNKL1	-0.988002
NUTF2	-0.988473
SSRP1	-0.988655
SNRPC	-0.988809
IMP4	-0.990391
PSMB2	-0.990511
RSL1D1	-0.99065
MRPL33	-0.991736
ATP1A1	-0.993335
DCTN6	-0.994331
NOP2	-0.994844
HEATR1	-0.994955
ECT2	-0.996103
TUT1	-0.997449
PPP4C	-0.998454
RPA3	-0.998588
NUP85	-0.999076
IMP3	-0.999237
WARS	-0.999641
ARCN1	-1.00102
EXOSC4	-1.00176
DDX54	-1.00337
RRN3	-1.00412
TRAPPC4	-1.00432
NOC4L	-1.00471
IARS	-1.00586
NCBP1	-1.0064
NIFK	-1.00957
GGPS1	-1.00994
EIF4A3	-1.01004
FCF1	-1.01057
NOC3L	-1.01139
UTP20	-1.01219
RPL35	-1.01253
TTC27	-1.01307
ELP6	-1.01568
COG3	-1.01602
EIF3B	-1.01804
SRSF11	-1.02036
CHMP2A	-1.02038
RPS3A	-1.02084
GTPBP4	-1.02249
PABPN1	-1.02296
CENPK	-1.02341
CDK9	-1.02404
TONSL	-1.02443
USP36	-1.02484
RPL7	-1.02506
NMD3	-1.02518
SUPT5H	-1.02566
RPS25	-1.02583
TANGO6	-1.02615
CHERP	-1.02616
GTF2A2	-1.02667
CENPN	-1.02736
SNRNP27	-1.02756
RPAP1	-1.02789
C3orf17	-1.02919
RPL27A	-1.02988
WBP11	-1.02995
SBNO1	-1.03028
DYNC1I2	-1.03064
ROMO1	-1.03079
CAPZB	-1.03119
THOC7	-1.03121
METTL16	-1.03153
CHD4	-1.03174
XRN2	-1.03302
ZBTB11	-1.03327
PHB	-1.03349
ATP6V1G1	-1.03396
GRB2	-1.0348
MCM2	-1.03665
NUF2	-1.03887
KIF23	-1.0391
TAF1C	-1.04134
USP5	-1.04142
SLC7A6OS	-1.04175
EIF3I	-1.04218
TUBG1	-1.04396
RPL31	-1.04411
BYSL	-1.04523
PFDN6	-1.04628
NAA50	-1.04633
RPS27A	-1.04641
PSMC5	-1.04677
ARMC7	-1.04722
VARS	-1.04741
MARS	-1.04752
YKT6	-1.04776
NUP133	-1.05001
RRP12	-1.05018
LSM8	-1.05109
PRIM1	-1.05189
PDCD11	-1.05439
SAP18	-1.05495
RPL5	-1.05628
PRMT1	-1.05739
EIF2B3	-1.05837
RPP40	-1.05844
HSPA5	-1.05874
NHP2L1	-1.05997
NOL10	-1.06008
RPS24	-1.06019
WDR5	-1.06061
TBCB	-1.06093
RPN1	-1.0612
FOXD4	-1.06141
MARS2	-1.06145
GTF3A	-1.06319
PSMC3	-1.06381
GSPT1	-1.06412
WDR77	-1.06447
ACTR2	-1.06461
SKIV2L2	-1.06602
HARS	-1.06619
CNOT3	-1.06673
CKAP5	-1.06707
RBM8A	-1.06718
GPN3	-1.06817
SMG1	-1.06841
EIF3E	-1.0687
U2AF1	-1.07114
CDT1	-1.07186
RPS17	-1.07188
RABGGTB	-1.07215
MRPL21	-1.07234
LSM7	-1.07468
RAE1	-1.07738
ERH	-1.07794
TOMM22	-1.07834
PRC1	-1.07909
SNW1	-1.07947
CCDC84	-1.0795
U2AF2	-1.07987
ISCU	-1.07987
MCM5	-1.08088
MDN1	-1.08202
DDX10	-1.08231
SSU72	-1.08424
MAD2L2	-1.08507
KIF18A	-1.08603
POLR1A	-1.08758
RPL7A	-1.08972
WDR75	-1.09257
SNAPC2	-1.09267
DHDDS	-1.09314
TINF2	-1.09358
SAP30BP	-1.09463
PMPCA	-1.09491
DYNC1H1	-1.09598
AURKB	-1.09624
NDC80	-1.09637
DTYMK	-1.0966
PRPF38B	-1.09683
NACA	-1.09722
PSMA4	-1.09763
ANAPC2	-1.09891
C9orf114	-1.09896
ARIH1	-1.099
PMPCB	-1.10073
PSMD3	-1.10099
DDX55	-1.10158
RPL18A	-1.10274
RPS28	-1.10308
PSMD4	-1.10639
COPS5	-1.10647
EIF5	-1.10673
POLR2D	-1.10717
ELP5	-1.11075
ALDOA	-1.11133
EIF3G	-1.1118
DCTN5	-1.11273
PELP1	-1.11328
TRAPPC3	-1.11335
SF3B3	-1.11359
EIF1AD	-1.11519
CPSF1	-1.11581
NOP58	-1.11638
BUB1B	-1.11649
CCNA2	-1.11842
SEC13	-1.11858
WBSCR22	-1.11986
RPLP0	-1.12067
SAE1	-1.1209
PPAN	-1.12105
HAUS5	-1.12344
RPS19	-1.12402
EXOSC6	-1.12414
WDR74	-1.12419
EIF3CL	-1.12461
HYOU1	-1.1249
ORAOV1	-1.12565
RPA2	-1.12574
POLE	-1.12636
TRIAP1	-1.12809
RAD21	-1.1283
RPL19	-1.12887
CARS	-1.12921
QARS	-1.12974
TUBGCP2	-1.13019
C21orf59	-1.13261
PRPF31	-1.13296
UBTF	-1.13397
TRAPPC1	-1.13697
SNAPC3	-1.13731
CCDC94	-1.13743
MED8	-1.13751
TCEB2	-1.13775
RACGAP1	-1.13776
GPN1	-1.13884
DHX33	-1.13901
SLC39A7	-1.1402
RPS3	-1.14118
NSF	-1.14204
POLR3B	-1.14294
NUS1	-1.14344
TXN	-1.14351
TBC1D3H	-1.14399
SNRPG	-1.14526
PRPF38A	-1.1465
ACTL6A	-1.14663
MTOR	-1.14678
CLTC	-1.14684
PSMA7	-1.14724
TAF6	-1.14757
ATP6V0B	-1.14771
BIRC5	-1.15108
PWP2	-1.1511
SEC61A1	-1.15122
RABGGTA	-1.15167
NEDD8	-1.15465
CDC7	-1.1555
SYS1	-1.15959
NUP43	-1.15974
GPN2	-1.1605
SRP14	-1.1608
CIAO1	-1.16112
SRSF3	-1.16151
NFS1	-1.16161
CLNS1A	-1.16215
DHX8	-1.16277
SMC2	-1.16331
PSMA2	-1.16378
TAMM41	-1.16388
RPL32	-1.16489
FBL	-1.16493
RPLP2	-1.1655
SPATA5L1	-1.16821
RPL3	-1.16954
EIF3A	-1.16975
DTL	-1.1712
MTBP	-1.17168
CHEK1	-1.17345
RBM25	-1.17353
SRBD1	-1.17423
ORC6	-1.17468
POLR2C	-1.17543
GTF2B	-1.17585
LYRM4	-1.177
UBL5	-1.17831
PSMG4	-1.18202
MASTL	-1.18244
YARS2	-1.18264
URB1	-1.18277
RPS8	-1.18297
TRRAP	-1.18526
SNAPC5	-1.18634
RCC1	-1.18666
RPS15A	-1.18682
CDC5L	-1.18735
DUT	-1.18798
DDX41	-1.18907
RPL14	-1.18982
LONP1	-1.18993
MCM7	-1.19096
POLR2A	-1.19247
SF3B5	-1.19361
NUP93	-1.19453
PDCD2	-1.19473
ARL2	-1.19476
HSPA9	-1.1972
DAD1	-1.19843
PCBP2	-1.19927
WDR18	-1.19961
ATP2A2	-1.20222
TCP1	-1.20295
RSL24D1	-1.2033
HIST2H3A	-1.20368
TRNT1	-1.20382
EXOSC8	-1.204
TIMM10	-1.20504
RBM22	-1.20551
SDE2	-1.20849
GUK1	-1.20991
CDC20	-1.21007
PSMA5	-1.2102
ZPR1	-1.21379
XPO1	-1.21426
CENPW	-1.21548
ZNHIT2	-1.21566
SF3A2	-1.21614
CRCP	-1.21679
RPL10A	-1.21792
TIMELESS	-1.21928
SOD1	-1.21946
RUVBL2	-1.2196
PSMD6	-1.22073
INTS3	-1.22131
POLR2B	-1.22199
INTS9	-1.22238
SNRPD2	-1.22319
RPL9	-1.22477
PAM16	-1.2282
TSR1	-1.22995
KARS	-1.23047
ANAPC11	-1.231
ATP6V1A	-1.23415
ALG11	-1.23465
COPG1	-1.23771
MIS18A	-1.23899
BRF2	-1.23905
RPA1	-1.24103
OSGEP	-1.24208
SRSF7	-1.24369
COPB2	-1.24422
TUBB	-1.24654
RPS16	-1.24655
EIF4A1	-1.2469
CHMP6	-1.25041
MED11	-1.2507
GEMIN5	-1.25128
YRDC	-1.25253
RPL18	-1.25386
GINS1	-1.25399
SF3B4	-1.25432
SUPT6H	-1.25862
RPS9	-1.25984
NELFB	-1.2603
CCT4	-1.26201
SNRPE	-1.26427
SNRNP25	-1.26477
XRCC6	-1.26624
MMS22L	-1.26659
DDX56	-1.26714
PFDN2	-1.26717
PDRG1	-1.26816
CTCF	-1.27022
RPAIN	-1.2706
RFC3	-1.27118
COPA	-1.27136
CPSF3L	-1.2758
XAB2	-1.27598
CPSF4	-1.27702
NARS	-1.27718
ALG2	-1.27854
POP5	-1.28082
BUD31	-1.2817
RFC2	-1.28249
RPL24	-1.28482
SF1	-1.28553
PSMB4	-1.28567
DNAJC17	-1.28771
TOP2A	-1.28817
SBDS	-1.28972
POLD3	-1.29297
PUF60	-1.29489
CDC27	-1.29524
CDC23	-1.29559
NUDT21	-1.29647
RPL27	-1.29792
POLR2E	-1.30264
SFPQ	-1.30266
PPWD1	-1.30439
LUC7L3	-1.30472
RPS6	-1.30616
ATP6V1F	-1.30867
SNAPC1	-1.31041
RPP21	-1.31201
NEDD1	-1.31211
RRM1	-1.31488
DDX49	-1.31759
CDK7	-1.32122
PRPF8	-1.3231
LRR1	-1.32466
MAK16	-1.32578
THAP1	-1.32626
UTP15	-1.32778
COPS6	-1.32853
NARFL	-1.33209
POLE2	-1.33804
PRELID1	-1.33871
DDB1	-1.34122
ZMAT2	-1.34188
RPL8	-1.3419
CDK1	-1.34193
POLR3K	-1.34379
RPS29	-1.3447
RPL11	-1.34899
NCAPG	-1.34977
TARS	-1.35036
WDR43	-1.35489
ATP6V0C	-1.35937
DHX37	-1.35943
HNRNPK	-1.36118
SRSF2	-1.36369
POLR3H	-1.36598
RPS13	-1.37175
RNPC3	-1.3719
HAUS1	-1.37202
RPS11	-1.37268
CDCA8	-1.37363
SPC24	-1.37983
PLK1	-1.38261
PHF5A	-1.38262
SNRPA1	-1.38651
SNRPB	-1.38667
MYC	-1.38723
MED30	-1.38936
PRPF19	-1.39119
POLR2I	-1.39869
PCNA	-1.39891
RNGTT	-1.40023
PSMB5	-1.40037
POLR3A	-1.40239
VPS25	-1.40309
VCP	-1.40438
CDC16	-1.41059
DONSON	-1.41063
DYNLRB1	-1.41177
COPB1	-1.41178
NCBP2	-1.41488
PSMD14	-1.4191
YARS	-1.41927
AARS	-1.42239
KIF11	-1.42326
ANKLE2	-1.4235
ATP6V1B2	-1.42648
SNRPF	-1.42785
PSMB6	-1.4291
ESPL1	-1.43255
FAU	-1.43316
GNB2L1	-1.43422
LSM2	-1.43866
NIP7	-1.43892
SMU1	-1.43959
CCT3	-1.44917
RPL4	-1.45174
POLR1C	-1.45253
RRM2	-1.45326
PSMA1	-1.46269
CIRH1A	-1.46422
PAFAH1B1	-1.46543
RUVBL1	-1.47104
ETF1	-1.47456
DPAGT1	-1.47523
KPNB1	-1.48127
TRMT112	-1.49217
WDR82	-1.49365
SS18L2	-1.50265
SF3A1	-1.50414
CDC45	-1.50633
CHAF1B	-1.50819
EIF2S1	-1.51257
C1orf109	-1.51331
PSMD7	-1.5153
FARSB	-1.51576
PSMA6	-1.51905
WEE1	-1.51943
RPS20	-1.51946
SNRNP200	-1.52358
PSMA3	-1.52408
RPL17	-1.52549
CDC123	-1.52551
TXNL4A	-1.52806
POLR2J	-1.53678
DBR1	-1.54471
RPL23	-1.54751
RPL37	-1.57955
GINS2	-1.57956
RPL12	-1.58636
SARS	-1.59667
SNRPD1	-1.5981
BUB3	-1.5988
EEF2	-1.60947
PSMB3	-1.61321
POLR2L	-1.62954
HSPE1	-1.70848
TBC1D3C	-1.71005
RAN	-1.77597
